# Supplementary material for: ﻿Molecular phylogeny suggests synonymy of Sandaliabridgesi Lorenz, 2009 with S.triticea (Lamarck, 1810) (Gastropoda, Ovulidae)
Source: Zookeys. 2022 Apr 18;1096:189–206. doi: 10.3897/zookeys.1096.79402 (PMC9038850; doi:10.3897/zookeys.1096.79402)
Supplement: Supplementary material 1 — Table S1 [file zookeys-1096-189-s001.xlsx]

## Sheet: Sheet1
Supplementary materials Table S1. Specimens used in the analyses, including locality, date, and GenBank accession data
Date collected	Sample-number	Species	Locality	GenBank accession numbers
				COI	16S rRNA	ITS
July 2020	20200721H1	Sandalia bridgesi	XiaMen, FuJian	MW410824	MW411391	-
	20200721H2	Sandalia bridgesi	XiaMen, FuJian	MW410825	MW411390	-
	20200721H3	Phenacovolva sp.	XiaMen, FuJian	-	-	-
	20200721H4	Phenacovolva sp.	XiaMen, FuJian	-	MW411396	-
	20200721H5	Phenacovolva sp.	XiaMen, FuJian	MW410821	MW411395	-
	20200722H1	Sandalia bridgesi	XiaMen, FuJian	MW410826	-	MW411417
	20200722H2	Primovula formosa	XiaMen, FuJian	MW410819	MW411393	MW411419
	20200722H3	Primovula formosa	XiaMen, FuJian	MW410820	MW411392	MW411418
	20200722H4	Cuspivolva bellica	XiaMen, FuJian	MW410804	MW411371	MW411405
	20200722H5	Sandalia bridgesi	XiaMen, FuJian	MW410827	MW411389	MW411416
	20200722H6	Sandalia bridgesi	XiaMen, FuJian	MW410828	MW411388	MW411415
	20200722H7	Cuspivolva bellica	XiaMen, FuJian	-	MW411370	MW411404
	20200722H8	Sandalia bridgesi	XiaMen, FuJian	MW410829	MW411387	MW411414
	20200722H9	Sandalia bridgesi	XiaMen, FuJian	MW410830	MW411386	MW411413
	20200722H10	Sandalia bridgesi	XiaMen, FuJian	MW410831	MW411385	MW411412
	20200722HL	Phenacovolva tokioi	XiaMen, FuJian	MW410823	-	-
	20200722T1	Sandalia triticea	ShiShi/XiaMen, FuJian	MW410843	MW411373	MW411407
September 2020	20200920T2	Sandalia triticea	ShiShi/XiaMen, FuJian	MW410844	MW411372	MW411406
	20200920H2	Crenavolva trailli	BeiHai, GuangXi	MW410818	-	-
November 2020	20201117H1	Phenacovolva sp.	XiaMen, FuJian	MW410822	MW411394	-
	20201117H2	Sandalia bridgesi	XiaMen, FuJian	MW410832	MW411384	MW411411
	20201117H3	Cuspivolva bellica	XiaMen, FuJian	MW410805	MW411369	MW411403
	20201117H4	Sandalia bridgesi	XiaMen, FuJian	MW410833	MW411383	MW411410
	20201117H5	Cuspivolva bellica	XiaMen, FuJian	MW410806	MW411368	MW411402
	20201117H6	Sandalia bridgesi	XiaMen, FuJian	MW410834	MW411382	MW411409
	20201117H7	Sandalia bridgesi	XiaMen, FuJian	MW410835	MW411381	-
	20201117H8	Sandalia bridgesi	XiaMen, FuJian	MW410836	MW411380	-
	20201117H9	Cuspivolva bellica	XiaMen, FuJian	MW410807	MW411367	-
	20201117H10	Cuspivolva bellica	XiaMen, FuJian	MW410808	MW411366	-
	20201117H11	Sandalia bridgesi	XiaMen, FuJian	MW410837	MW411379	-
	20201117H12	Cuspivolva bellica	XiaMen, FuJian	MW410809	MW411365	MW411401
	20201117H13	Cuspivolva bellica	XiaMen, FuJian	MW410810	MW411364	MW411400
	20201117H14	Cuspivolva bellica	XiaMen, FuJian	MW410811	MW411363	-
	20201117H15	Sandalia bridgesi	XiaMen, FuJian	MW410838	MW411378	-
	20201117H16	Cuspivolva bellica	XiaMen, FuJian	MW410812	MW411362	-
	20201117H17	Cuspivolva bellica	XiaMen, FuJian	MW410813	MW411361	-
	20201117H18	Sandalia bridgesi	XiaMen, FuJian	MW410839	MW411377	-
	20201117H19	Sandalia bridgesi	XiaMen, FuJian	MW410840	MW411376	MW411408
	20201117-H20	Cuspivolva bellica	XiaMen, FuJian	MW410814	MW411399	-
	20201117H21	Sandalia bridgesi	XiaMen, FuJian	MW410841	MW411375	-
	20201117H22	Sandalia bridgesi	XiaMen, FuJian	MW410842	MW411374	-
	20201117H23	Cuspivolva bellica	XiaMen, FuJian	MW410815	MW411398	-
	20201117H24	Cuspivolva bellica	XiaMen, FuJian	MW410816	MW411397	-
December 2020	20201215H1	Primovula formosa	XiaMen, FuJian	OL674268	-	-
	20201216H1	Sandalia bridgesi	XiaMen, FuJian	OL674267	-	-
	20201216H2	Sandalia bridgesi	XiaMen, FuJian	OL674266	-	-
	20201216H4	Sandalia bridgesi	XiaMen, FuJian	OL674265	-	-
	20201216H5	Cuspivolva bellica	XiaMen, FuJian	OL674264	-	-
	20201216H6	Sandalia bridgesi	XiaMen, FuJian	OL674263	-	-
January 2021	20210115H1	Sandalia bridgesi	XiaMen, FuJian	OL674262	-	-
	20210115H2	Sandalia bridgesi	XiaMen, FuJian	OL674261	-	-
	20210115H3	Crenavolva traillii	PuTian, FuJian	OL471932	-	-
	20210115H4	Crenavolva traillii	PuTian, FuJian	OL471931	OL614739	-
	20210115H5	Crenavolva traillii	PuTian, FuJian	OL471930	OL614738	-
	20210115H6	Crenavolva traillii	PuTian, FuJian	OL471929	OL614747	-
	20210115H7	Crenavolva traillii	PuTian, FuJian	OL471928	OL614746	-
	20210115H8	Crenavolva traillii	PuTian, FuJian	OL471927	OL614745	-
	20210115H9	Crenavolva traillii	PuTian, FuJian	OL471926	OL614744	-
	20210115H10	Crenavolva traillii	PuTian, FuJian	OL471925	OL614743	-
	20210115H11	Crenavolva traillii	PuTian, FuJian	OL471924	OL614742	-
	20210115H12	Crenavolva traillii	PuTian, FuJian	OL471923	OL614741	-
	20210115H13	Crenavolva traillii	PuTian, FuJian	OL471922	OL614740	-
	20210115H14	Phenacovolva sp.	PuTian, FuJian	OL628874	OL635974	-
February 2021	202102BHH1	Crenavolva traillii	BeiHai, GuangXi	OL674273	-	-
	202102BHH2	Crenavolva traillii	BeiHai, GuangXi	OL674272	-	-
	202102BHH3	Crenavolva traillii	BeiHai, GuangXi	OL674271	-	-
	202102BHH4	Phenacovolva sp.	BeiHai, GuangXi	OL674270	-	-
	202102BHX	Phenacovolva sp.	BeiHai, GuangXi	OL674269	-	-
May 2021	20210515DSH1	Phenacovolva sp.	DongShan,FuJian	OL471917	-	-
	20210515DSH2	Phenacovolva sp.	DongShan,FuJian	OL471933	-	-
	20210515DSH3	Crenavolva traillii	DongShan,FuJian	OL471921	-	-
	20210515DSH4	Crenavolva traillii	DongShan,FuJian	OL471920	-	-
	20210515DSH6	Crenavolva traillii	DongShan,FuJian	OL471919	-	-
	20210515DSH7	Crenavolva traillii	DongShan,FuJian	OL471918	-	-
	20210526H1	Sandalia bridgesi	XiaMen, FuJian	OL628873	OL635973	-
	20210526H2	Sandalia bridgesi	XiaMen, FuJian	OL628892	OL635972	-
	20210526H3	Sandalia bridgesi	XiaMen, FuJian	OL628891	OL635971	-
	20210526H4	Sandalia bridgesi	XiaMen, FuJian	-	OL635970	-
	20210526H5	Cuspivolva bellica	XiaMen, FuJian	OL628889	OL635969	-
	20210526H6	Sandalia bridgesi	XiaMen, FuJian	OL628888	OL635968	-
	20210526H7	Sandalia bridgesi	XiaMen, FuJian	OL628887	OL635967	-
	20210526H8	Sandalia bridgesi	XiaMen, FuJian	OL628886	OL635966	-
	20210526H9	Sandalia bridgesi	XiaMen, FuJian	OL628885	OL635965	-
	20210526H10	Cuspivolva bellica	XiaMen, FuJian	OL628884	OL635984	-
	20210526H11	Sandalia bridgesi	XiaMen, FuJian	OL628883	OL635983	-
	20210526H13	Cuspivolva bellica	XiaMen, FuJian	OL628882	OL635982	-
	20210526H14	Sandalia bridgesi	XiaMen, FuJian	OL628881	OL635981	-
	20210526H15	Sandalia bridgesi	XiaMen, FuJian	OL628880	OL635980	-
	20210526H16	Sandalia bridgesi	XiaMen, FuJian	OL628879	OL635979	-
	20210526H17	Sandalia bridgesi	XiaMen, FuJian	OL628878	OL635978	-
	20210526H18	Sandalia bridgesi	XiaMen, FuJian	OL628877	OL635977	-
	20210526H19	Cuspivolva bellica	XiaMen, FuJian	OL628876	OL635976	-
	20210526H20	Sandalia bridgesi	XiaMen, FuJian	OL628875	OL635975	-
June 2021	20210616BHH1	Crenavolva traillii	BeiHai, GuangXi	OL598002	-	-
	20210616BHH2	Crenavolva traillii	BeiHai, GuangXi	OL598001	-	-
	20210616BHH4	Crenavolva traillii	BeiHai, GuangXi	OL598000	-	-
	20210616BHH5	Crenavolva traillii	BeiHai, GuangXi	OL597999	-	-
	20210616BHH6	Crenavolva traillii	BeiHai, GuangXi	OL597998	-	-
	20210616BHH7	Sandalia bridgesi	BeiHai, GuangXi	OL597997	-	-
	20210616BHH8	Cuspivolva bellica	BeiHai, GuangXi	OL597996	-	-
	20210616BHH9	Crenavolva traillii	BeiHai, GuangXi	OL597995	-	-
	20210626H1	Sandalia bridgesi	XiaMen, FuJian	OL636807	OL589296	-
	20210626H2	Sandalia bridgesi	XiaMen, FuJian	OL636806	OL589295	-
	20210626H3	Sandalia bridgesi	XiaMen, FuJian	OL636820	OL589294	-
	20210626H4	Sandalia bridgesi	XiaMen, FuJian	OL636819	OL589293	-
	20210626H5	Sandalia bridgesi	XiaMen, FuJian	OL636818	OL589292	-
	20210626H6	Primovula formosa	XiaMen, FuJian	OL636817	OL589307	-
	20210626H7	Sandalia bridgesi	XiaMen, FuJian	OL636816	OL589306	-
	20210626H8	Primovula formosa	XiaMen, FuJian	OL636815	OL589305	-
	20210626H9	Sandalia bridgesi	XiaMen, FuJian	OL636814	OL589304	-
	20210626H10	Cuspivolva bellica	XiaMen, FuJian	OL636813	OL589303	-
	20210626H11	Sandalia bridgesi	XiaMen, FuJian	OL636812	OL589302	-
	20210626H12	Sandalia bridgesi	XiaMen, FuJian	OL636811	OL589301	-
	20210626H13	Sandalia bridgesi	XiaMen, FuJian	OL636810	OL589300	-
	20210626H14	Sandalia triticea	WenZhou, ZheJiang	OL636809	OL589299	-
	20210626H15	Sandalia bridgesi	XiaMen, FuJian	OL636808	OL589298	-
	20210626H16	Sandalia bridgesi	XiaMen, FuJian	-	OL589297	-
July 2021	20210718H1	Cuspivolva bellica	ShenZhen, GuangDong	OL597912	OL614765	-
	20210718H2	Cuspivolva bellica	ShenZhen, GuangDong	-	OL614764	-
	20210718H3	Sandalia bridgesi	ShenZhen, GuangDong	-	OL614763	-
	20210718H4	Cuspivolva bellica	ShenZhen, GuangDong	-	OL614762	-
	20210718H5	Cuspivolva bellica	ShenZhen, GuangDong	OL597911	OL614761	-
	20210718H6	Cuspivolva bellica	ShenZhen, GuangDong	-	OL614760	-
	20210718H7	Cuspivolva bellica	ShenZhen, GuangDong	OL597914	OL614759	-
	20210718H8	Cuspivolva bellica	ShenZhen, GuangDong	OL597913	OL614758	-
	20210718H9	Cuspivolva bellica	ShenZhen, GuangDong	-	OL614757	-
September 2021	20210904H1	Naviculavolva deflexa	LingShui, HaiNan	OK047729	OK999974	-
	20210904H2	Naviculavolva deflexa	LingShui, HaiNan	OK047730	OK999973	-
	20210904H3	Calpurnus verrucosus	LingShui, HaiNan	OL628896	OK999976	-
	20210904H4	Calpurnus verrucosus	LingShui, HaiNan	OL628895	OK999975	-
	20210904H5	Phenacovolva sp.	LingShui, HaiNan	OL628898	OL628894	-
	20210904H6	Phenacovolva sp.	LingShui, HaiNan	OL628897	OL628893	-
