# Supplementary material for: ﻿Molecular phylogeny suggests synonymy of Sandaliabridgesi Lorenz, 2009 with S.triticea (Lamarck, 1810) (Gastropoda, Ovulidae)
Source: Zookeys. 2022 Apr 18;1096:189–206. doi: 10.3897/zookeys.1096.79402 (PMC9038850; doi:10.3897/zookeys.1096.79402)
Supplement: Supplementary material 2 — Table S2 [file zookeys-1096-189-s002.xlsx]

## Sheet: Sheet1
Supplementary Table S2. L/W ratio of the genus Sandalia Specimens
Species	Sample number	L(mm)	W(mm)	L/W	Reference
Sandalia bridgesi	20200722H1	7.9	4.1	1.92683
Sandalia bridgesi	20200722H5	7.9	3.9	2.02564
Sandalia bridgesi	20200722H6	7.2	3.4	2.11765
Sandalia bridgesi	20200722H9	6.5	3.2	2.03125
Sandalia bridgesi	20200722H10	7.6	3.6	2.11111
S. triticea	20210626H14	7.2	3.9	1.84615
S. triticea	20200722T1	6.5	3.2	2.03125
S. triticea	20200722T2	7.4	3.7	2
S. triticea	paratype	7.2	3.6	2	Cate (1973)
S. meyeriana	holotype	19	9.6	1.97917
Reference：
Cate CN (1973) A systematic revision of the recent cypraeid family Ovulidae. The Veliger (Supplement 15): 1–116.
