# Supplementary material for: ﻿Molecular phylogeny suggests synonymy of Sandaliabridgesi Lorenz, 2009 with S.triticea (Lamarck, 1810) (Gastropoda, Ovulidae)
Source: Zookeys. 2022 Apr 18;1096:189–206. doi: 10.3897/zookeys.1096.79402 (PMC9038850; doi:10.3897/zookeys.1096.79402)
Supplement: Supplementary material 3 — Table S3 [file zookeys-1096-189-s003.xlsx]

## Sheet: Sheet1
Supplementary materials Table S3. Details of sequences obtained form GenBank
GenBank Accession Number	Species	Gene region	Reference
KP033153	Crenavolva traillii	COI	Reijnen (2015)
KP033155	Crenavolva traillii	COI
KP259446	Calpurnus verrucosus	COI	Reijnen and van der Meij (2019)
KP259447	Calpurnus verrucosus	COI
KP259448	Calpurnus verrucosus	COI
KP259455	Calpurnus verrucosus	COI
KP259459	Naviculavolva deflexa	COI
KP259450	Naviculavolva deflexa	COI
KP259467	Naviculavolva deflexa	COI
KP259468	Naviculavolva deflexa	COI
KP259471	Naviculavolva deflexa	COI
KP259473	Naviculavolva deflexa	COI
KP259481	Naviculavolva deflexa	COI
KP259443	Naviculavolva deflexa	COI
MG450349	Sandalia rhodia	COI	-
JF693392	Mauritia arabica(outgroup)	COI	Sun et al. (2012)
MH571331	Cypraea gracilis(outgroup)	16S	Strong et al. (2019)
KP259338	Calpurnus verrucosus	16S	Reijnen and van der Meij (2019)
KP259329	Calpurnus verrucosus	16S
KP259328	Calpurnus verrucosus	16S
KP259327	Calpurnus verrucosus	16S
KP033145	Crenavolva traillii	16S	Reijnen (2015)
KP033147	Crenavolva traillii	16S
KP259355	Naviculavolva deflexa	16S	Reijnen and van der Meij (2019)
KP259352	Naviculavolva deflexa	16S
KP259331	Naviculavolva deflexa	16S
KP259324	Naviculavolva deflexa	16S
KP259357	Naviculavolva deflexa	16S
KP259350	Naviculavolva deflexa	16S
KP259342	Naviculavolva deflexa	16S
KP259365	Naviculavolva deflexa	16S
KP259341	Phenacovolva rosea	16S
Reference：
Reijnen BT (2015) Molecular data for Crenavolva species (Gastropoda, Ovulidae) reveals the synonymy of C. chiapponii. ZooKeys 501: 15–26. https://doi.org/10.3897/zookeys.501.9144
Reijnen BT, van der Meij SET (2019) Systematics of the subfamily Aclyvolvinae (Caenogastropoda: Ovulidae) based on molecular and morphometric analyses. The Journal of Molluscan Studies 85(3): 336–347. https://doi.org/10.1093/mollus/eyz020
Strong EE, Puillandre N, Beu AG, Castelin M, Bouchet P (2019) Frogs and tuns and tritons–A molecular phylogeny and revised family classification of the predatory gastropod superfamily Tonnoidea (Caenogastropoda). Molecular Phylogenetics and Evolution 130: 18–34. https://doi.org/10.1016/j.ympev.2018.09.016
Sun Y, Li Q, Kong L, Zheng X (2012) DNA barcoding of Caenogastropoda along coast of China based on the COI gene. Molecular Ecology Resources 12(2): 209–218. https://doi.org/10.1111/j.1755-0998.2011.03085.x
