# Supplementary material for: ﻿Molecular phylogeny suggests synonymy of Sandaliabridgesi Lorenz, 2009 with S.triticea (Lamarck, 1810) (Gastropoda, Ovulidae)
Source: Zookeys. 2022 Apr 18;1096:189–206. doi: 10.3897/zookeys.1096.79402 (PMC9038850; doi:10.3897/zookeys.1096.79402)
Supplement: Supplementary material 4 — Table S4 [file zookeys-1096-189-s004.xlsx]

## Sheet: MatrixOutput
Supplementary Table S4. Pairwise genetic distance matrix of COI sequences among specimens of Ovulidae. The data of S. triticea specimens are marked in red.
		1	2	3	4	5	6	7	8	9	10	11	12	13	14	15	16	17	18	19	20	21	22	23	24	25	26	27	28	29	30	31	32	33	34	35	36	37	38	39	40	41	42	43	44	45	46	47	48
1	Calpurnus verrucosus KP259446
2	Calpurnus verrucosus KP259447	0.0048889
3	Calpurnus verrucosus KP259448	0.00325513	0.0048889
4	Calpurnus verrucosus KP259455	0.00489779	0.00653873	0.00489779
5	Calpurnus verrucosus OL628895	0.00674005	0.0050484	0.00674005	0.00845211
6	Calpurnus verrucosus OL628896	0.00334928	0.00503049	0.00334928	0.00503992	0.00335964
7	Crenavolva traillii KP033153	0.172677	0.170375	0.172677	0.173014	0.168898	0.17372
8	Crenavolva traillii KP033155	0.167887	0.165604	0.167887	0.168211	0.164004	0.168782	0.00653265
9	Crenavolva traillii MW410818	0.177758	0.175433	0.177758	0.178109	0.174084	0.178962	0.00326104	0.00984203
10	Crenavolva traillii OL471918	0.174987	0.172677	0.174987	0.17533	0.17126	0.176102	0.00325513	0.00982401	0.00326104
11	Crenavolva traillii OL471919	0.167887	0.165604	0.167887	0.168211	0.164004	0.168782	0.00653265	0	0.00984203	0.00982401
12	Crenavolva traillii OL471920	0.206547	0.204057	0.206547	0.206985	0.203466	0.208724	0.027044	0.0340196	0.0270958	0.027044	0.0340196
13	Crenavolva traillii OL471921	0.219044	0.216479	0.219044	0.219525	0.216238	0.221676	0.0289952	0.0360484	0.0290513	0.0289952	0.0360484	0.025393
14	Crenavolva traillii OL471922	0.175433	0.173116	0.175433	0.175778	0.171706	0.176564	0.00162845	0.00819119	0.00490673	0.00489779	0.00819119	0.0288281	0.0308024
15	Crenavolva traillii OL471923	0.174987	0.172677	0.174987	0.17533	0.17126	0.176102	0.00325513	0.00982401	0.00326104	0	0.00982401	0.027044	0.0289952	0.00489779
16	Crenavolva traillii OL471924	0.170177	0.167887	0.170177	0.170508	0.166346	0.171142	0.00817623	0.0016255	0.0114971	0.011476	0.0016255	0.0357691	0.0378171	0.00984203	0.011476
17	Crenavolva traillii OL471925	0.177758	0.175433	0.177758	0.178109	0.174084	0.178962	0.00653873	0.0131565	0.00985126	0.0098332	0.0131565	0.0340535	0.0360847	0.00819885	0.0098332	0.0148201
18	Crenavolva traillii OL471926	0.167887	0.165604	0.167887	0.168211	0.164004	0.168782	0.00653265	0	0.00984203	0.00982401	0	0.0340196	0.0360484	0.00819119	0.00982401	0.0016255	0.0131565
19	Crenavolva traillii OL471927	0.167887	0.165604	0.167887	0.168211	0.164004	0.168782	0.00653265	0	0.00984203	0.00982401	0	0.0340196	0.0360484	0.00819119	0.00982401	0.0016255	0.0131565	0
20	Crenavolva traillii OL471928	0.167887	0.165604	0.167887	0.168211	0.164004	0.168782	0.00653265	0	0.00984203	0.00982401	0	0.0340196	0.0360484	0.00819119	0.00982401	0.0016255	0.0131565	0	0
21	Crenavolva traillii OL471929	0.170177	0.167887	0.170177	0.170508	0.166346	0.171142	0.00817623	0.0016255	0.0114971	0.011476	0.0016255	0.0357691	0.0378171	0.00984203	0.011476	0.00325513	0.0148201	0.0016255	0.0016255	0.0016255
22	Crenavolva traillii OL471930	0.167887	0.165604	0.167887	0.168211	0.164004	0.168782	0.00653265	0	0.00984203	0.00982401	0	0.0340196	0.0360484	0.00819119	0.00982401	0.0016255	0.0131565	0	0	0	0.0016255
23	Crenavolva traillii OL471931	0.162923	0.160663	0.162923	0.163235	0.15894	0.163665	0.0115023	0.0115023	0.0148542	0.0148268	0.0115023	0.0393775	0.0414705	0.0131867	0.0148268	0.0131624	0.0182022	0.0115023	0.0115023	0.0115023	0.0131624	0.0115023
24	Crenavolva traillii OL471932	0.167887	0.165604	0.167887	0.168211	0.164004	0.168782	0.00653265	0	0.00984203	0.00982401	0	0.0340196	0.0360484	0.00819119	0.00982401	0.0016255	0.0131565	0	0	0	0.0016255	0	0.0115023
25	Crenavolva traillii OL597995	0.167887	0.165604	0.167887	0.168211	0.164004	0.168782	0.00653265	0	0.00984203	0.00982401	0	0.0340196	0.0360484	0.00819119	0.00982401	0.0016255	0.0131565	0	0	0	0.0016255	0	0.0115023	0
26	Crenavolva traillii OL597998	0.170177	0.167887	0.170177	0.170508	0.166346	0.171142	0.00817623	0.0016255	0.0114971	0.011476	0.0016255	0.0357691	0.0378171	0.00984203	0.011476	0.00325513	0.0148201	0.0016255	0.0016255	0.0016255	0.00325513	0.0016255	0.0131624	0.0016255	0.0016255
27	Crenavolva traillii OL597999	0.170375	0.168082	0.170375	0.170707	0.166544	0.171348	0.00489325	0.00489325	0.00819119	0.00817623	0.00489325	0.0322749	0.0342847	0.00654458	0.00817623	0.00653265	0.0114971	0.00489325	0.00489325	0.00489325	0.00653265	0.00489325	0.00984645	0.00489325	0.00489325	0.00653265
28	Crenavolva traillii OL598000	0.175433	0.173116	0.175433	0.175778	0.171706	0.176564	0.00162845	0.00819119	0.00490673	0.00489779	0.00819119	0.0288281	0.0308024	0.00326697	0.00489779	0.00984203	0.0048889	0.00819119	0.00819119	0.00819119	0.00984203	0.00819119	0.0131867	0.00819119	0.00819119	0.00984203	0.00654458
29	Crenavolva traillii OL598001	0.175778	0.173455	0.175778	0.176124	0.164004	0.168782	0.0115235	0.00490892	0.0148818	0.0148542	0.00490892	0.0394545	0.0415525	0.0132111	0.0148542	0.00655361	0.0182362	0.00490892	0.00490892	0.00490892	0.00655361	0.00490892	0.0165643	0.00490892	0.00490892	0.00655361	0.00986455	0.0132111
30	Crenavolva traillii OL598002	0.167887	0.165604	0.167887	0.168211	0.164004	0.168782	0.00653265	0	0.00984203	0.00982401	0	0.0340196	0.0360484	0.00819119	0.00982401	0.0016255	0.0131565	0	0	0	0.0016255	0	0.0115023	0	0	0.0016255	0.00489325	0.00819119	0.00490892
31	Crenavolva traillii OL674271	0.167887	0.165604	0.167887	0.168211	0.164004	0.168782	0.00653265	0	0.00984203	0.00982401	0	0.0340196	0.0360484	0.00819119	0.00982401	0.0016255	0.0131565	0	0	0	0.0016255	0	0.0115023	0	0	0.0016255	0.00489325	0.00819119	0.00490892	0
32	Crenavolva traillii OL674272	0.165604	0.163329	0.165604	0.165923	0.16167	0.166429	0.00817623	0.0016255	0.0114971	0.011476	0.0016255	0.0357691	0.0378171	0.00984203	0.011476	0.00325513	0.0148201	0.0016255	0.0016255	0.0016255	0.00325513	0.0016255	0.00984645	0.0016255	0.0016255	0.00325513	0.00653265	0.00984203	0.00655361	0.0016255	0.0016255
33	Crenavolva traillii OL674273	0.167887	0.165604	0.167887	0.168211	0.164004	0.168782	0.00653265	0	0.00984203	0.00982401	0	0.0340196	0.0360484	0.00819119	0.00982401	0.0016255	0.0131565	0	0	0	0.0016255	0	0.0115023	0	0	0.0016255	0.00489325	0.00819119	0.00490892	0	0	0.0016255
34	Cuspivolva bellica MW410804	0.159196	0.15697	0.159196	0.161827	0.15545	0.157024	0.153528	0.153528	0.158243	0.157865	0.153528	0.184646	0.193525	0.156065	0.157865	0.155694	0.157489	0.153528	0.153528	0.153528	0.155694	0.153528	0.151646	0.153528	0.153528	0.155694	0.146913	0.151013	0.158331	0.153528	0.153528	0.15137	0.153528
35	Cuspivolva bellica MW410805	0.169521	0.167241	0.169521	0.172241	0.158444	0.160019	0.163486	0.163486	0.168333	0.167922	0.163486	0.20039	0.204834	0.166105	0.167922	0.1657	0.167513	0.163486	0.163486	0.163486	0.1657	0.163486	0.161579	0.163486	0.163486	0.1657	0.156711	0.160889	0.156049	0.163486	0.163486	0.161279	0.163486	0.0098901
36	Cuspivolva bellica MW410806	0.163532	0.161293	0.163532	0.166189	0.157831	0.1594	0.16499	0.16499	0.169831	0.169417	0.16499	0.197084	0.206292	0.167607	0.169417	0.1672	0.169005	0.16499	0.16499	0.16499	0.1672	0.16499	0.16309	0.16499	0.16499	0.1672	0.158227	0.162396	0.170247	0.16499	0.16499	0.162787	0.16499	0.00656142	0.0149514
37	Cuspivolva bellica MW410807	0.156748	0.154533	0.156748	0.15936	0.150897	0.152479	0.155479	0.155479	0.160207	0.159823	0.155479	0.1867	0.195616	0.158025	0.159823	0.157648	0.159442	0.155479	0.155479	0.155479	0.157648	0.155479	0.153597	0.155479	0.155479	0.157648	0.148851	0.152955	0.160592	0.155479	0.155479	0.153317	0.155479	0.00326044	0.0115557	0.00655068
38	Cuspivolva bellica MW410808	0.161201	0.158971	0.161201	0.163842	0.15545	0.157024	0.155479	0.155479	0.160207	0.159823	0.155479	0.1867	0.195616	0.158025	0.159823	0.157648	0.159442	0.155479	0.155479	0.155479	0.157648	0.155479	0.153597	0.155479	0.155479	0.157648	0.148851	0.152955	0.160592	0.155479	0.155479	0.153317	0.155479	0	0.0115557	0.00655068	0.00325513
39	Cuspivolva bellica MW410809	0.163438	0.161201	0.163438	0.166094	0.157739	0.159308	0.157648	0.157648	0.162396	0.162006	0.157648	0.189029	0.197999	0.160207	0.162006	0.159823	0.161618	0.157648	0.157648	0.157648	0.159823	0.157648	0.155763	0.157648	0.157648	0.159823	0.150996	0.15511	0.162787	0.157648	0.157648	0.155479	0.157648	0.00162815	0.0132236	0.00490673	0.0048889	0.0016255
40	Cuspivolva bellica MW410810	0.158971	0.156748	0.158971	0.161597	0.15317	0.154748	0.153317	0.153317	0.158025	0.157648	0.153317	0.18438	0.193242	0.15585	0.157648	0.155479	0.157273	0.153317	0.153317	0.153317	0.155479	0.153317	0.151437	0.153317	0.153317	0.155479	0.146712	0.150806	0.158404	0.153317	0.153317	0.151162	0.153317	0.00162815	0.0132236	0.00819885	0.0048889	0.0016255	0.00325513
41	Cuspivolva bellica MW410811	0.156748	0.154533	0.156748	0.15936	0.150897	0.152479	0.155479	0.155479	0.160207	0.159823	0.155479	0.1867	0.195616	0.158025	0.159823	0.157648	0.159442	0.155479	0.155479	0.155479	0.157648	0.155479	0.153597	0.155479	0.155479	0.157648	0.148851	0.152955	0.160592	0.155479	0.155479	0.153317	0.155479	0.00326044	0.0115557	0.00655068	0.00325513	0.00325513	0.0048889	0.0048889
42	Cuspivolva bellica MW410812	0.161201	0.158971	0.161201	0.163842	0.15545	0.157024	0.155479	0.155479	0.160207	0.159823	0.155479	0.1867	0.195616	0.158025	0.159823	0.157648	0.159442	0.155479	0.155479	0.155479	0.157648	0.155479	0.153597	0.155479	0.155479	0.157648	0.148851	0.152955	0.160592	0.155479	0.155479	0.153317	0.155479	0	0.0115557	0.00655068	0.00325513	0	0.0016255	0.0016255	0.00325513
43	Cuspivolva bellica MW410813	0.156748	0.154533	0.156748	0.15936	0.150897	0.152479	0.155479	0.155479	0.160207	0.159823	0.155479	0.1867	0.195616	0.158025	0.159823	0.157648	0.159442	0.155479	0.155479	0.155479	0.157648	0.155479	0.153597	0.155479	0.155479	0.157648	0.148851	0.152955	0.160592	0.155479	0.155479	0.153317	0.155479	0.00326044	0.0115557	0.00655068	0.00325513	0.00325513	0.0048889	0.0048889	0	0.00325513
44	Cuspivolva bellica MW410814	0.165778	0.163532	0.165778	0.16845	0.160129	0.161694	0.164287	0.164287	0.1691	0.168689	0.164287	0.196178	0.205321	0.166888	0.168689	0.166485	0.168282	0.164287	0.164287	0.164287	0.166485	0.164287	0.162396	0.164287	0.164287	0.166485	0.157561	0.161708	0.169512	0.164287	0.164287	0.162096	0.164287	0.00654041	0.0149027	0.00655361	0.00652973	0.00652973	0.00489107	0.00817257	0.00652973	0.00652973	0.00652973
45	Cuspivolva bellica MW410815	0.165778	0.163532	0.165778	0.16845	0.160129	0.161694	0.164287	0.164287	0.1691	0.168689	0.164287	0.196178	0.205321	0.166888	0.168689	0.166485	0.168282	0.164287	0.164287	0.164287	0.166485	0.164287	0.162396	0.164287	0.164287	0.166485	0.157561	0.161708	0.169512	0.164287	0.164287	0.162096	0.164287	0.00654041	0.0149027	0.00655361	0.00652973	0.00652973	0.00489107	0.00817257	0.00652973	0.00652973	0.00652973	0
46	Cuspivolva bellica MW410816	0.161201	0.158971	0.161201	0.163842	0.15545	0.157024	0.155479	0.155479	0.160207	0.159823	0.155479	0.1867	0.195616	0.158025	0.159823	0.157648	0.159442	0.155479	0.155479	0.155479	0.157648	0.155479	0.153597	0.155479	0.155479	0.157648	0.148851	0.152955	0.160592	0.155479	0.155479	0.153317	0.155479	0	0.0115557	0.00655068	0.00325513	0	0.0016255	0.0016255	0.00325513	0	0.00325513	0.00652973	0.00652973
47	Cuspivolva bellica OL597911	0.165778	0.163532	0.165778	0.16845	0.160129	0.161694	0.164287	0.164287	0.1691	0.168689	0.164287	0.196178	0.205321	0.166888	0.168689	0.166485	0.168282	0.164287	0.164287	0.164287	0.166485	0.164287	0.162396	0.164287	0.164287	0.166485	0.157561	0.161708	0.169512	0.164287	0.164287	0.162096	0.164287	0.00654041	0.0149027	0.00655361	0.00652973	0.00652973	0.00489107	0.00817257	0.00652973	0.00652973	0.00652973	0	0	0.00652973
48	Cuspivolva bellica OL597912	0.165778	0.163532	0.165778	0.16845	0.160129	0.161694	0.164287	0.164287	0.1691	0.168689	0.164287	0.196178	0.205321	0.166888	0.168689	0.166485	0.168282	0.164287	0.164287	0.164287	0.166485	0.164287	0.162396	0.164287	0.164287	0.166485	0.157561	0.161708	0.169512	0.164287	0.164287	0.162096	0.164287	0.00654041	0.0149027	0.00655361	0.00652973	0.00652973	0.00489107	0.00817257	0.00652973	0.00652973	0.00652973	0	0	0.00652973	0
49	Cuspivolva bellica OL597913	0.168773	0.166506	0.168773	0.171476	0.160129	0.161694	0.1672	0.1672	0.172061	0.17164	0.1672	0.19946	0.208726	0.169831	0.17164	0.169417	0.171222	0.1672	0.1672	0.1672	0.169417	0.1672	0.165298	0.1672	0.1672	0.169417	0.160413	0.164592	0.164287	0.1672	0.1672	0.16499	0.1672	0.00820095	0.0115183	0.00989203	0.00985569	0.00985569	0.00820253	0.0115131	0.00985569	0.00985569	0.00985569	0.00326697	0.00326697	0.00985569	0.00326697	0.00326697
50	Cuspivolva bellica OL597914	0.161903	0.159661	0.161903	0.16456	0.15317	0.154748	0.160502	0.160502	0.165298	0.164898	0.160502	0.192241	0.20133	0.16309	0.164898	0.162697	0.1645	0.160502	0.160502	0.160502	0.162697	0.160502	0.158608	0.160502	0.160502	0.162697	0.153792	0.157937	0.157648	0.160502	0.160502	0.158315	0.160502	0.00326637	0.00655361	0.008229	0.00490673	0.00490673	0.00655068	0.00655068	0.00490673	0.00490673	0.00490673	0.00820253	0.00820253	0.00490673	0.00820253	0.00820253
51	Cuspivolva bellica OL597996	0.165778	0.163532	0.165778	0.16845	0.160129	0.161694	0.164287	0.164287	0.1691	0.168689	0.164287	0.196178	0.205321	0.166888	0.168689	0.166485	0.168282	0.164287	0.164287	0.164287	0.166485	0.164287	0.162396	0.164287	0.164287	0.166485	0.157561	0.161708	0.169512	0.164287	0.164287	0.162096	0.164287	0.00654041	0.0149027	0.00655361	0.00652973	0.00652973	0.00489107	0.00817257	0.00652973	0.00652973	0.00652973	0	0	0.00652973	0	0
52	Cuspivolva bellica OL628876	0.165778	0.163532	0.165778	0.16845	0.160129	0.161694	0.164287	0.164287	0.1691	0.168689	0.164287	0.196178	0.205321	0.166888	0.168689	0.166485	0.168282	0.164287	0.164287	0.164287	0.166485	0.164287	0.162396	0.164287	0.164287	0.166485	0.157561	0.161708	0.169512	0.164287	0.164287	0.162096	0.164287	0.00654041	0.0149027	0.00655361	0.00652973	0.00652973	0.00489107	0.00817257	0.00652973	0.00652973	0.00652973	0	0	0.00652973	0	0
53	Cuspivolva bellica OL628882	0.161201	0.158971	0.161201	0.163842	0.15545	0.157024	0.155479	0.155479	0.160207	0.159823	0.155479	0.1867	0.195616	0.158025	0.159823	0.157648	0.159442	0.155479	0.155479	0.155479	0.157648	0.155479	0.153597	0.155479	0.155479	0.157648	0.148851	0.152955	0.160592	0.155479	0.155479	0.153317	0.155479	0	0.0115557	0.00655068	0.00325513	0	0.0016255	0.0016255	0.00325513	0	0.00325513	0.00652973	0.00652973	0	0.00652973	0.00652973
54	Cuspivolva bellica OL628884	0.165778	0.163532	0.165778	0.16845	0.160129	0.161694	0.164287	0.164287	0.1691	0.168689	0.164287	0.196178	0.205321	0.166888	0.168689	0.166485	0.168282	0.164287	0.164287	0.164287	0.166485	0.164287	0.162396	0.164287	0.164287	0.166485	0.157561	0.161708	0.169512	0.164287	0.164287	0.162096	0.164287	0.00654041	0.0149027	0.00655361	0.00652973	0.00652973	0.00489107	0.00817257	0.00652973	0.00652973	0.00652973	0	0	0.00652973	0	0
55	Cuspivolva bellica OL628889	0.165778	0.163532	0.165778	0.16845	0.160129	0.161694	0.164287	0.164287	0.1691	0.168689	0.164287	0.196178	0.205321	0.166888	0.168689	0.166485	0.168282	0.164287	0.164287	0.164287	0.166485	0.164287	0.162396	0.164287	0.164287	0.166485	0.157561	0.161708	0.169512	0.164287	0.164287	0.162096	0.164287	0.00654041	0.0149027	0.00655361	0.00652973	0.00652973	0.00489107	0.00817257	0.00652973	0.00652973	0.00652973	0	0	0.00652973	0	0
56	Cuspivolva bellica OL636813	0.161201	0.158971	0.161201	0.163842	0.15545	0.157024	0.155479	0.155479	0.160207	0.159823	0.155479	0.1867	0.195616	0.158025	0.159823	0.157648	0.159442	0.155479	0.155479	0.155479	0.157648	0.155479	0.153597	0.155479	0.155479	0.157648	0.148851	0.152955	0.160592	0.155479	0.155479	0.153317	0.155479	0	0.0115557	0.00655068	0.00325513	0	0.0016255	0.0016255	0.00325513	0	0.00325513	0.00652973	0.00652973	0	0.00652973	0.00652973
57	Cuspivolva bellica OL674264	0.165778	0.163532	0.165778	0.16845	0.160129	0.161694	0.162096	0.162096	0.166888	0.166485	0.162096	0.193824	0.202911	0.164684	0.166485	0.164287	0.166083	0.162096	0.162096	0.162096	0.164287	0.162096	0.160207	0.162096	0.162096	0.164287	0.155393	0.15953	0.167294	0.162096	0.162096	0.159912	0.162096	0.00818595	0.0165801	0.00820253	0.00817257	0.00817257	0.00652973	0.00981961	0.00817257	0.00817257	0.00817257	0.0016255	0.0016255	0.00817257	0.0016255	0.0016255
58	Naviculavolva deflexa KP259443	0.183325	0.178681	0.183325	0.182857	0.182936	0.182073	0.129237	0.133536	0.133699	0.133393	0.133536	0.160534	0.166633	0.131612	0.133393	0.133536	0.133699	0.133536	0.133536	0.133536	0.135627	0.133536	0.133843	0.133536	0.133536	0.135627	0.127168	0.131612	0.140553	0.133536	0.133536	0.131452	0.133536	0.179152	0.182879	0.186642	0.181161	0.181161	0.18343	0.18343	0.176645	0.181161	0.176645	0.181058	0.181058	0.181161	0.181058	0.181058
59	Naviculavolva deflexa KP259450	0.183325	0.178681	0.183325	0.182857	0.182936	0.182073	0.129237	0.133536	0.133699	0.133393	0.133536	0.160534	0.166633	0.131612	0.133393	0.133536	0.133699	0.133536	0.133536	0.133536	0.135627	0.133536	0.133843	0.133536	0.133536	0.135627	0.127168	0.131612	0.140553	0.133536	0.133536	0.131452	0.133536	0.179152	0.182879	0.186642	0.181161	0.181161	0.18343	0.18343	0.176645	0.181161	0.176645	0.181058	0.181058	0.181161	0.181058	0.181058
60	Naviculavolva deflexa KP259459	0.183325	0.178681	0.183325	0.182857	0.182936	0.182073	0.129237	0.133536	0.133699	0.133393	0.133536	0.160534	0.166633	0.131612	0.133393	0.133536	0.133699	0.133536	0.133536	0.133536	0.135627	0.133536	0.133843	0.133536	0.133536	0.135627	0.127168	0.131612	0.140553	0.133536	0.133536	0.131452	0.133536	0.179152	0.182879	0.186642	0.181161	0.181161	0.18343	0.18343	0.176645	0.181161	0.176645	0.181058	0.181058	0.181161	0.181058	0.181058
61	Naviculavolva deflexa KP259467	0.183325	0.178681	0.183325	0.182857	0.182936	0.182073	0.129237	0.133536	0.133699	0.133393	0.133536	0.160534	0.166633	0.131612	0.133393	0.133536	0.133699	0.133536	0.133536	0.133536	0.135627	0.133536	0.133843	0.133536	0.133536	0.135627	0.127168	0.131612	0.140553	0.133536	0.133536	0.131452	0.133536	0.179152	0.182879	0.186642	0.181161	0.181161	0.18343	0.18343	0.176645	0.181161	0.176645	0.181058	0.181058	0.181161	0.181058	0.181058
62	Naviculavolva deflexa KP259468	0.183325	0.178681	0.183325	0.182857	0.182936	0.182073	0.129237	0.133536	0.133699	0.133393	0.133536	0.160534	0.166633	0.131612	0.133393	0.133536	0.133699	0.133536	0.133536	0.133536	0.135627	0.133536	0.133843	0.133536	0.133536	0.135627	0.127168	0.131612	0.140553	0.133536	0.133536	0.131452	0.133536	0.179152	0.182879	0.186642	0.181161	0.181161	0.18343	0.18343	0.176645	0.181161	0.176645	0.181058	0.181058	0.181161	0.181058	0.181058
63	Naviculavolva deflexa KP259471	0.183325	0.178681	0.183325	0.182857	0.182936	0.182073	0.129237	0.133536	0.133699	0.133393	0.133536	0.160534	0.166633	0.131612	0.133393	0.133536	0.133699	0.133536	0.133536	0.133536	0.135627	0.133536	0.133843	0.133536	0.133536	0.135627	0.127168	0.131612	0.140553	0.133536	0.133536	0.131452	0.133536	0.179152	0.182879	0.186642	0.181161	0.181161	0.18343	0.18343	0.176645	0.181161	0.176645	0.181058	0.181058	0.181161	0.181058	0.181058
64	Naviculavolva deflexa KP259473	0.183325	0.178681	0.183325	0.182857	0.182936	0.182073	0.129237	0.133536	0.133699	0.133393	0.133536	0.160534	0.166633	0.131612	0.133393	0.133536	0.133699	0.133536	0.133536	0.133536	0.135627	0.133536	0.133843	0.133536	0.133536	0.135627	0.127168	0.131612	0.140553	0.133536	0.133536	0.131452	0.133536	0.179152	0.182879	0.186642	0.181161	0.181161	0.18343	0.18343	0.176645	0.181161	0.176645	0.181058	0.181058	0.181161	0.181058	0.181058
65	Naviculavolva deflexa KP259481	0.183325	0.178681	0.183325	0.182857	0.182936	0.182073	0.129237	0.133536	0.133699	0.133393	0.133536	0.160534	0.166633	0.131612	0.133393	0.133536	0.133699	0.133536	0.133536	0.133536	0.135627	0.133536	0.133843	0.133536	0.133536	0.135627	0.127168	0.131612	0.140553	0.133536	0.133536	0.131452	0.133536	0.179152	0.182879	0.186642	0.181161	0.181161	0.18343	0.18343	0.176645	0.181161	0.176645	0.181058	0.181058	0.181161	0.181058	0.181058
66	Naviculavolva deflexa OK047729	0.180999	0.176371	0.180999	0.180539	0.180536	0.179687	0.127168	0.131452	0.131612	0.131312	0.131452	0.158315	0.164372	0.129531	0.131312	0.131452	0.131612	0.131452	0.131452	0.131452	0.133536	0.131452	0.131753	0.131452	0.131452	0.133536	0.125106	0.129531	0.138437	0.131452	0.131452	0.129375	0.131452	0.181417	0.185175	0.188941	0.1789	0.18343	0.185707	0.185707	0.1789	0.18343	0.1789	0.183325	0.183325	0.18343	0.183325	0.183325
67	Naviculavolva deflexa OK047730	0.183699	0.179044	0.183699	0.183229	0.183322	0.182455	0.12948	0.133789	0.133952	0.133645	0.133789	0.160851	0.166967	0.131861	0.133645	0.133789	0.133952	0.133789	0.133789	0.133789	0.135884	0.133789	0.134097	0.133789	0.133789	0.135884	0.127407	0.131861	0.140822	0.133789	0.133789	0.131701	0.133789	0.177144	0.180847	0.184614	0.179152	0.179152	0.181417	0.181417	0.174644	0.179152	0.174644	0.17905	0.17905	0.179152	0.17905	0.17905
68	Phenacovolva sp. MW410821	0.205167	0.205167	0.205167	0.20325	0.210903	0.207284	0.206418	0.208915	0.212007	0.211421	0.208915	0.243913	0.248128	0.209491	0.211421	0.211421	0.205854	0.208915	0.208915	0.208915	0.206418	0.208915	0.203376	0.208915	0.208915	0.211421	0.201203	0.203376	0.217814	0.208915	0.208915	0.206418	0.208915	0.185535	0.193403	0.198228	0.187629	0.187629	0.190004	0.185263	0.187629	0.187629	0.187629	0.197299	0.197299	0.187629	0.197299	0.197299
69	Phenacovolva sp. MW410822	0.205167	0.205167	0.205167	0.20325	0.210903	0.207284	0.206418	0.208915	0.212007	0.211421	0.208915	0.243913	0.248128	0.209491	0.211421	0.211421	0.205854	0.208915	0.208915	0.208915	0.206418	0.208915	0.203376	0.208915	0.208915	0.211421	0.201203	0.203376	0.217814	0.208915	0.208915	0.206418	0.208915	0.185535	0.193403	0.198228	0.187629	0.187629	0.190004	0.185263	0.187629	0.187629	0.187629	0.197299	0.197299	0.187629	0.197299	0.197299
70	Phenacovolva sp. OL628874	0.240498	0.232651	0.240498	0.239803	0.233954	0.235416	0.218149	0.220711	0.223918	0.223283	0.220711	0.260026	0.26147	0.221336	0.223283	0.223283	0.214995	0.220711	0.220711	0.220711	0.218149	0.220711	0.212596	0.220711	0.220711	0.223283	0.212785	0.214995	0.22716	0.220711	0.220711	0.218149	0.220711	0.223407	0.232053	0.234499	0.222924	0.222924	0.22547	0.220388	0.222924	0.222924	0.222924	0.233314	0.233314	0.222924	0.233314	0.233314
71	Phenacovolva sp. OL674270	0.205167	0.205167	0.205167	0.20325	0.210903	0.207284	0.206418	0.208915	0.212007	0.211421	0.208915	0.243913	0.248128	0.209491	0.211421	0.211421	0.205854	0.208915	0.208915	0.208915	0.206418	0.208915	0.203376	0.208915	0.208915	0.211421	0.201203	0.203376	0.217814	0.208915	0.208915	0.206418	0.208915	0.185535	0.193403	0.198228	0.187629	0.187629	0.190004	0.185263	0.187629	0.187629	0.187629	0.197299	0.197299	0.187629	0.197299	0.197299
72	Phenacovolva sp. OL674269	0.205167	0.205167	0.205167	0.20325	0.210903	0.207284	0.206418	0.208915	0.212007	0.211421	0.208915	0.243913	0.248128	0.209491	0.211421	0.211421	0.205854	0.208915	0.208915	0.208915	0.206418	0.208915	0.203376	0.208915	0.208915	0.211421	0.201203	0.203376	0.217814	0.208915	0.208915	0.206418	0.208915	0.185535	0.193403	0.198228	0.187629	0.187629	0.190004	0.185263	0.187629	0.187629	0.187629	0.197299	0.197299	0.187629	0.197299	0.197299
73	Phenacovolva sp. OL471917	0.205167	0.205167	0.205167	0.20325	0.210903	0.207284	0.206418	0.208915	0.212007	0.211421	0.208915	0.243913	0.248128	0.209491	0.211421	0.211421	0.205854	0.208915	0.208915	0.208915	0.206418	0.208915	0.203376	0.208915	0.208915	0.211421	0.201203	0.203376	0.217814	0.208915	0.208915	0.206418	0.208915	0.185535	0.193403	0.198228	0.187629	0.187629	0.190004	0.185263	0.187629	0.187629	0.187629	0.197299	0.197299	0.187629	0.197299	0.197299
74	Phenacovolva sp. OL471933	0.243685	0.235782	0.243685	0.242976	0.231487	0.232957	0.223774	0.226364	0.229623	0.228964	0.226364	0.266319	0.266319	0.227013	0.228964	0.228964	0.22057	0.226364	0.226364	0.226364	0.223774	0.226364	0.218149	0.226364	0.226364	0.228964	0.218346	0.22057	0.232918	0.226364	0.226364	0.223774	0.226364	0.23725	0.246178	0.248678	0.236729	0.236729	0.239338	0.23413	0.236729	0.236729	0.236729	0.247388	0.247388	0.236729	0.247388	0.247388
75	Phenacovolva sp. OL628898	0.236339	0.228366	0.236339	0.235645	0.228284	0.22976	0.216695	0.219316	0.222592	0.221946	0.219316	0.259545	0.261023	0.219951	0.221946	0.221946	0.213474	0.219316	0.219316	0.219316	0.216695	0.219316	0.211021	0.219316	0.219316	0.221946	0.211212	0.213474	0.219316	0.219316	0.219316	0.216695	0.219316	0.227259	0.227259	0.239249	0.227259	0.227259	0.229889	0.224639	0.227259	0.227259	0.227259	0.237999	0.237999	0.227259	0.237999	0.237999
76	Phenacovolva sp. OL628897	0.239018	0.231013	0.239018	0.238314	0.230958	0.232426	0.219316	0.221946	0.225244	0.224588	0.221946	0.262432	0.263934	0.222592	0.224588	0.224588	0.216074	0.221946	0.221946	0.221946	0.219316	0.221946	0.213612	0.221946	0.221946	0.224588	0.213808	0.216074	0.221946	0.221946	0.221946	0.219316	0.221946	0.229889	0.229889	0.241943	0.229889	0.229889	0.232529	0.227259	0.229889	0.229889	0.229889	0.240673	0.240673	0.229889	0.240673	0.240673
77	phenacovolva tokioi MW410823	0.248601	0.240655	0.248601	0.247873	0.24225	0.243689	0.220852	0.223426	0.226656	0.22601	0.223426	0.263024	0.264493	0.224062	0.22601	0.22601	0.222794	0.223426	0.223426	0.223426	0.220852	0.223426	0.215267	0.223426	0.223426	0.22601	0.21546	0.217675	0.229922	0.223426	0.223426	0.220852	0.223426	0.220725	0.229319	0.231755	0.220249	0.220249	0.222783	0.217725	0.220249	0.220249	0.220249	0.23059	0.23059	0.220249	0.23059	0.23059
78	Primovula formosa MW410819	0.174036	0.171741	0.169455	0.176786	0.171089	0.172647	0.132379	0.132379	0.132685	0.132379	0.132379	0.157544	0.168211	0.134793	0.132379	0.132379	0.136907	0.132379	0.132379	0.132379	0.134481	0.132379	0.124188	0.132379	0.132379	0.134481	0.130284	0.134793	0.139429	0.132379	0.132379	0.130284	0.132379	0.160575	0.17073	0.167763	0.162544	0.162544	0.160352	0.160352	0.162544	0.162544	0.162544	0.164835	0.164835	0.162544	0.164835	0.164835
79	Primovula formosa MW410820	0.171642	0.169357	0.16708	0.174375	0.168628	0.170191	0.130214	0.130214	0.130514	0.130214	0.130214	0.155227	0.165827	0.132613	0.130214	0.130214	0.13472	0.130214	0.130214	0.130214	0.132308	0.130214	0.126334	0.130214	0.130214	0.132308	0.128127	0.132613	0.137226	0.130214	0.130214	0.128127	0.130214	0.160575	0.17073	0.167763	0.162544	0.162544	0.160352	0.160352	0.162544	0.162544	0.162544	0.164835	0.164835	0.162544	0.164835	0.164835
80	Primovula formosa OL636815	0.169032	0.16676	0.164496	0.171741	0.165951	0.167515	0.130514	0.130514	0.130815	0.130514	0.130514	0.155607	0.166244	0.13292	0.130514	0.130514	0.135032	0.130514	0.130514	0.130514	0.132613	0.130514	0.124472	0.130514	0.130514	0.132613	0.128421	0.13292	0.137547	0.130514	0.130514	0.128421	0.130514	0.155833	0.165854	0.162937	0.157789	0.157789	0.155618	0.155618	0.157789	0.157789	0.157789	0.160057	0.160057	0.157789	0.160057	0.160057
81	Primovula formosa OL636817	0.176441	0.174137	0.171841	0.179209	0.173561	0.175115	0.134554	0.134554	0.134866	0.134554	0.134554	0.159872	0.170607	0.136981	0.134554	0.134554	0.139104	0.134554	0.134554	0.134554	0.136664	0.134554	0.126334	0.134554	0.134554	0.136664	0.132451	0.136981	0.141642	0.134554	0.134554	0.132451	0.134554	0.162861	0.173075	0.170086	0.164835	0.164835	0.162635	0.162635	0.164835	0.164835	0.164835	0.167136	0.167136	0.164835	0.167136	0.167136
82	Primovula formosa OL674268	0.174036	0.171741	0.169455	0.176786	0.171089	0.172647	0.130214	0.130214	0.130514	0.130214	0.130214	0.155227	0.165827	0.132613	0.130214	0.130214	0.13472	0.130214	0.130214	0.130214	0.132308	0.130214	0.122051	0.130214	0.130214	0.132308	0.128127	0.132613	0.137226	0.130214	0.130214	0.128127	0.130214	0.158298	0.168396	0.165451	0.160263	0.160263	0.158079	0.158079	0.160263	0.160263	0.160263	0.162544	0.162544	0.160263	0.162544	0.162544
83	Sandalia bridgesi MW410824	0.158292	0.160542	0.158292	0.160941	0.161958	0.158894	0.120254	0.120254	0.120523	0.120254	0.120254	0.142132	0.154446	0.122563	0.120254	0.122288	0.124609	0.120254	0.120254	0.120254	0.122288	0.120254	0.114202	0.120254	0.120254	0.118226	0.118226	0.122563	0.127015	0.120254	0.120254	0.120254	0.120254	0.14285	0.149769	0.149769	0.140532	0.144784	0.14692	0.142654	0.140532	0.144784	0.140532	0.149144	0.149144	0.144784	0.149144	0.149144
84	Sandalia bridgesi MW410825	0.1628	0.165065	0.1628	0.160941	0.166644	0.163537	0.122224	0.122224	0.122498	0.122224	0.122224	0.144205	0.156571	0.124543	0.122224	0.124264	0.126594	0.122224	0.122224	0.122224	0.124264	0.122224	0.116157	0.122224	0.122224	0.120191	0.120191	0.124543	0.129012	0.122224	0.122224	0.122224	0.122224	0.149349	0.156362	0.156362	0.147	0.151295	0.153453	0.149144	0.147	0.151295	0.147	0.155704	0.155704	0.151295	0.155704	0.155704
85	Sandalia bridgesi MW410826	0.155961	0.158202	0.155961	0.158593	0.159533	0.156492	0.118164	0.118164	0.118427	0.118164	0.118164	0.13991	0.152154	0.12046	0.118164	0.120191	0.122498	0.118164	0.118164	0.118164	0.120191	0.118164	0.112133	0.118164	0.118164	0.116143	0.116143	0.12046	0.12489	0.118164	0.118164	0.118164	0.118164	0.149349	0.156362	0.156362	0.147	0.151295	0.153453	0.149144	0.147	0.151295	0.147	0.155704	0.155704	0.151295	0.155704	0.155704
86	Sandalia bridgesi MW410827	0.155668	0.157903	0.155668	0.153816	0.159221	0.156189	0.122563	0.122563	0.122839	0.122563	0.122563	0.148965	0.157042	0.12489	0.122563	0.124609	0.126948	0.122563	0.122563	0.122563	0.124609	0.122563	0.116477	0.122563	0.122563	0.124609	0.120523	0.12489	0.129375	0.122563	0.122563	0.122563	0.122563	0.140397	0.147266	0.147266	0.138096	0.142322	0.144446	0.140206	0.138096	0.142322	0.138096	0.146656	0.146656	0.142322	0.146656	0.146656
87	Sandalia bridgesi MW410828	0.16497	0.167241	0.16497	0.163111	0.168898	0.165772	0.126376	0.126376	0.126661	0.126376	0.126376	0.14861	0.161109	0.12872	0.126376	0.128429	0.130785	0.126376	0.126376	0.126376	0.128429	0.126376	0.12027	0.126376	0.126376	0.124329	0.124329	0.12872	0.133231	0.126376	0.126376	0.126376	0.126376	0.15142	0.158458	0.158458	0.149062	0.153368	0.155532	0.151212	0.149062	0.153368	0.149062	0.157789	0.157789	0.153368	0.157789	0.157789
88	Sandalia bridgesi MW410829	0.1628	0.165065	0.1628	0.160941	0.166644	0.163537	0.124329	0.124329	0.124609	0.124329	0.124329	0.146443	0.158881	0.126661	0.124329	0.126376	0.12872	0.124329	0.124329	0.124329	0.126376	0.124329	0.118241	0.124329	0.124329	0.122288	0.122288	0.126661	0.131153	0.124329	0.124329	0.124329	0.124329	0.147121	0.1541	0.1541	0.144784	0.149062	0.151212	0.14692	0.144784	0.149062	0.144784	0.153453	0.153453	0.149062	0.153453	0.153453
89	Sandalia bridgesi MW410830	0.160542	0.1628	0.160542	0.158684	0.164297	0.161211	0.122288	0.122288	0.122563	0.122288	0.122288	0.144284	0.15666	0.124609	0.122288	0.124329	0.126661	0.122288	0.122288	0.122288	0.124329	0.122288	0.116218	0.122288	0.122288	0.120254	0.120254	0.124609	0.129081	0.122288	0.122288	0.122288	0.122288	0.144982	0.151931	0.151931	0.142654	0.14692	0.149062	0.144784	0.142654	0.14692	0.142654	0.151295	0.151295	0.14692	0.151295	0.151295
90	Sandalia bridgesi MW410831	0.165065	0.167338	0.165065	0.163205	0.168999	0.165871	0.120191	0.120191	0.12046	0.120191	0.120191	0.142054	0.154359	0.122498	0.120191	0.122224	0.124543	0.120191	0.120191	0.120191	0.122224	0.120191	0.114142	0.120191	0.120191	0.118164	0.118164	0.122498	0.126948	0.120191	0.120191	0.120191	0.120191	0.147202	0.154185	0.154185	0.144863	0.149144	0.151295	0.147	0.144863	0.149144	0.144863	0.153538	0.153538	0.149144	0.153538	0.153538
91	Sandalia bridgesi MW410832	0.155668	0.157903	0.155668	0.153816	0.159221	0.156189	0.122563	0.122563	0.122839	0.122563	0.122563	0.144627	0.157042	0.12489	0.122563	0.124609	0.126948	0.122563	0.122563	0.122563	0.124609	0.122563	0.116477	0.122563	0.122563	0.124609	0.120523	0.12489	0.129375	0.122563	0.122563	0.122563	0.122563	0.144643	0.15157	0.15157	0.142322	0.146575	0.148712	0.144446	0.142322	0.146575	0.142322	0.150938	0.150938	0.146575	0.150938	0.150938
92	Sandalia bridgesi MW410833	0.16045	0.158202	0.16045	0.163111	0.159533	0.161116	0.122353	0.122353	0.122628	0.122353	0.122353	0.144364	0.156748	0.124675	0.122353	0.124395	0.126728	0.122353	0.122353	0.122353	0.124395	0.122353	0.116279	0.122353	0.122353	0.120317	0.120317	0.124675	0.12915	0.122353	0.122353	0.122353	0.122353	0.145061	0.152015	0.152015	0.142732	0.147	0.149144	0.144863	0.142732	0.147	0.142732	0.151378	0.151378	0.147	0.151378	0.151378
93	Sandalia bridgesi MW410834	0.155668	0.157903	0.155668	0.158292	0.159221	0.156189	0.124675	0.124675	0.124956	0.124675	0.124675	0.146874	0.15936	0.127015	0.124675	0.126728	0.129081	0.124675	0.124675	0.124675	0.126728	0.124675	0.118567	0.124675	0.124675	0.122628	0.122628	0.127015	0.131523	0.124675	0.124675	0.124675	0.124675	0.147549	0.154554	0.154554	0.145203	0.149497	0.151654	0.147346	0.145203	0.149497	0.145203	0.153903	0.153903	0.149497	0.153903	0.153903
94	Sandalia bridgesi MW410835	0.160542	0.1628	0.160542	0.163205	0.164297	0.161211	0.122288	0.122288	0.122563	0.122288	0.122288	0.144284	0.15666	0.124609	0.122288	0.124329	0.126661	0.122288	0.122288	0.122288	0.124329	0.122288	0.116218	0.122288	0.122288	0.120254	0.120254	0.124609	0.129081	0.122288	0.122288	0.122288	0.122288	0.144982	0.151931	0.151931	0.142654	0.14692	0.149062	0.144784	0.142654	0.14692	0.142654	0.151295	0.151295	0.14692	0.151295	0.151295
95	Sandalia bridgesi MW410836	0.1628	0.165065	0.1628	0.160941	0.166644	0.163537	0.124329	0.124329	0.124609	0.124329	0.124329	0.146443	0.158881	0.126661	0.124329	0.126376	0.12872	0.124329	0.124329	0.124329	0.126376	0.124329	0.118241	0.124329	0.124329	0.122288	0.122288	0.126661	0.131153	0.124329	0.124329	0.124329	0.124329	0.147121	0.1541	0.1541	0.144784	0.149062	0.151212	0.14692	0.144784	0.149062	0.144784	0.153453	0.153453	0.149062	0.153453	0.153453
96	Sandalia bridgesi MW410837	0.1628	0.165065	0.1628	0.160941	0.166644	0.163537	0.124329	0.124329	0.124609	0.124329	0.124329	0.146443	0.158881	0.126661	0.124329	0.126376	0.12872	0.124329	0.124329	0.124329	0.126376	0.124329	0.118241	0.124329	0.124329	0.122288	0.122288	0.126661	0.131153	0.124329	0.124329	0.124329	0.124329	0.147121	0.1541	0.1541	0.144784	0.149062	0.151212	0.14692	0.144784	0.149062	0.144784	0.153453	0.153453	0.149062	0.153453	0.153453
97	Sandalia bridgesi MW410838	0.176715	0.179031	0.176715	0.17485	0.181122	0.177879	0.130558	0.130558	0.130855	0.130558	0.130558	0.153049	0.165683	0.132927	0.130558	0.132625	0.135006	0.130558	0.130558	0.130558	0.132625	0.130558	0.124412	0.130558	0.130558	0.128497	0.128497	0.132927	0.137481	0.130558	0.130558	0.130558	0.130558	0.151504	0.158547	0.158547	0.149144	0.153453	0.155618	0.151295	0.153453	0.153453	0.153453	0.157877	0.157877	0.153453	0.157877	0.157877
98	Sandalia bridgesi MW410839	0.15605	0.158292	0.15605	0.158684	0.159628	0.156584	0.120254	0.120254	0.120523	0.120254	0.120254	0.142132	0.154446	0.122563	0.120254	0.122288	0.124609	0.120254	0.120254	0.120254	0.122288	0.120254	0.114202	0.120254	0.120254	0.118226	0.118226	0.122563	0.127015	0.120254	0.120254	0.120254	0.120254	0.149267	0.156275	0.156275	0.14692	0.151212	0.153368	0.149062	0.14692	0.151212	0.14692	0.155618	0.155618	0.151212	0.155618	0.155618
99	Sandalia bridgesi MW410840	0.155961	0.153728	0.155961	0.158593	0.159533	0.156492	0.124329	0.124329	0.124609	0.124329	0.124329	0.144284	0.158881	0.126661	0.124329	0.126376	0.12872	0.124329	0.124329	0.124329	0.126376	0.124329	0.118241	0.124329	0.124329	0.122288	0.122288	0.126661	0.131153	0.124329	0.124329	0.124329	0.124329	0.147283	0.154271	0.154271	0.144942	0.149226	0.151378	0.147081	0.144942	0.149226	0.144942	0.153622	0.153622	0.149226	0.153622	0.153622
100	Sandalia bridgesi MW410841	0.158202	0.16045	0.158202	0.160848	0.161862	0.1588	0.124395	0.124395	0.124675	0.124395	0.124395	0.146524	0.158971	0.126728	0.124395	0.126443	0.128788	0.124395	0.124395	0.124395	0.126443	0.124395	0.118303	0.124395	0.124395	0.122353	0.122353	0.126728	0.131223	0.124395	0.124395	0.124395	0.124395	0.147202	0.154185	0.154185	0.144863	0.149144	0.151295	0.147	0.144863	0.149144	0.144863	0.153538	0.153538	0.149144	0.153538	0.153538
101	Sandalia bridgesi MW410842	0.162893	0.16516	0.162893	0.165573	0.166743	0.163634	0.124395	0.124395	0.124675	0.124395	0.124395	0.146524	0.158971	0.126728	0.124395	0.126443	0.128788	0.124395	0.124395	0.124395	0.126443	0.124395	0.118303	0.124395	0.124395	0.122353	0.122353	0.126728	0.131223	0.124395	0.124395	0.124395	0.124395	0.151671	0.158724	0.158724	0.149308	0.153622	0.15579	0.151462	0.149308	0.153622	0.149308	0.153538	0.153538	0.153622	0.153538	0.153538
102	Sandalia bridgesi OL597997	0.160634	0.162893	0.160634	0.163299	0.164395	0.161307	0.122353	0.122353	0.122628	0.122353	0.122353	0.144364	0.156748	0.124675	0.122353	0.124395	0.126728	0.122353	0.122353	0.122353	0.124395	0.122353	0.116279	0.122353	0.122353	0.120317	0.120317	0.124675	0.12915	0.122353	0.122353	0.122353	0.122353	0.144903	0.151847	0.151847	0.142577	0.146839	0.148981	0.144705	0.142577	0.146839	0.142577	0.151212	0.151212	0.146839	0.151212	0.151212
103	Sandalia bridgesi OL628873	0.158593	0.160848	0.158593	0.161248	0.162278	0.159204	0.124543	0.124543	0.124824	0.124543	0.124543	0.144547	0.15918	0.126881	0.124543	0.126594	0.128943	0.124543	0.124543	0.124543	0.126594	0.124543	0.118442	0.124543	0.124543	0.122498	0.122498	0.126881	0.131382	0.124543	0.124543	0.124543	0.124543	0.147549	0.154554	0.154554	0.145203	0.149497	0.151654	0.147346	0.145203	0.149497	0.145203	0.153903	0.153903	0.149497	0.153903	0.153903
104	Sandalia bridgesi OL628875	0.16516	0.167435	0.16516	0.163299	0.1691	0.165969	0.126443	0.126443	0.126728	0.126443	0.126443	0.148692	0.161201	0.128788	0.126443	0.128497	0.130855	0.126443	0.126443	0.126443	0.128497	0.126443	0.120333	0.126443	0.126443	0.124395	0.124395	0.128788	0.133302	0.126443	0.126443	0.126443	0.126443	0.149349	0.156362	0.156362	0.147	0.151295	0.153453	0.149144	0.147	0.151295	0.147	0.155704	0.155704	0.151295	0.155704	0.155704
105	Sandalia bridgesi OL628877	0.1628	0.165065	0.1628	0.160941	0.166644	0.163537	0.122224	0.122224	0.122498	0.122224	0.122224	0.144205	0.156571	0.124543	0.122224	0.124264	0.126594	0.122224	0.122224	0.122224	0.124264	0.122224	0.116157	0.122224	0.122224	0.120191	0.120191	0.124543	0.129012	0.122224	0.122224	0.122224	0.122224	0.149349	0.156362	0.156362	0.147	0.151295	0.153453	0.149144	0.147	0.151295	0.147	0.155704	0.155704	0.151295	0.155704	0.155704
106	Sandalia bridgesi OL628878	0.160542	0.1628	0.160542	0.163205	0.164297	0.161211	0.122288	0.122288	0.122563	0.122288	0.122288	0.144284	0.15666	0.124609	0.122288	0.124329	0.126661	0.122288	0.122288	0.122288	0.124329	0.122288	0.116218	0.122288	0.122288	0.124329	0.120254	0.124609	0.129081	0.122288	0.122288	0.122288	0.122288	0.140724	0.147613	0.147613	0.138416	0.142654	0.144784	0.140532	0.138416	0.142654	0.138416	0.147	0.147	0.142654	0.147	0.147
107	Sandalia bridgesi OL628879	0.160542	0.1628	0.160542	0.163205	0.164297	0.161211	0.122288	0.122288	0.122563	0.122288	0.122288	0.144284	0.15666	0.124609	0.122288	0.124329	0.126661	0.122288	0.122288	0.122288	0.124329	0.122288	0.116218	0.122288	0.122288	0.120254	0.120254	0.124609	0.129081	0.122288	0.122288	0.122288	0.122288	0.144982	0.151931	0.151931	0.142654	0.14692	0.149062	0.144784	0.142654	0.14692	0.142654	0.151295	0.151295	0.14692	0.151295	0.151295
108	Sandalia bridgesi OL628880	0.163111	0.165382	0.163111	0.161248	0.166975	0.163859	0.126661	0.126661	0.126948	0.126661	0.126661	0.148965	0.161505	0.129012	0.126661	0.12872	0.131083	0.126661	0.126661	0.126661	0.12872	0.126661	0.120539	0.126661	0.126661	0.124609	0.124609	0.129012	0.133536	0.126661	0.126661	0.126661	0.126661	0.14962	0.15665	0.15665	0.147266	0.15157	0.153733	0.149415	0.147266	0.15157	0.147266	0.155989	0.155989	0.15157	0.155989	0.155989
109	Sandalia bridgesi OL628881	0.165065	0.167338	0.165065	0.163205	0.168999	0.165871	0.122288	0.122288	0.122563	0.122288	0.122288	0.14861	0.15666	0.124609	0.122288	0.124329	0.126661	0.122288	0.122288	0.122288	0.124329	0.122288	0.116218	0.122288	0.122288	0.120254	0.120254	0.124609	0.129081	0.122288	0.122288	0.122288	0.122288	0.149267	0.151931	0.156275	0.14692	0.151212	0.153368	0.149062	0.14692	0.151212	0.14692	0.155618	0.155618	0.151212	0.155618	0.155618
110	Sandalia bridgesi OL628883	0.160941	0.163205	0.160941	0.159077	0.16472	0.161623	0.122563	0.122563	0.122839	0.122563	0.122563	0.144627	0.157042	0.12489	0.122563	0.124609	0.126948	0.122563	0.122563	0.122563	0.124609	0.122563	0.116477	0.122563	0.122563	0.120523	0.120523	0.12489	0.129375	0.122563	0.122563	0.122563	0.122563	0.14962	0.15665	0.15157	0.147266	0.15157	0.153733	0.149415	0.147266	0.15157	0.147266	0.155989	0.155989	0.15157	0.155989	0.155989
111	Sandalia bridgesi OL628885	0.1628	0.165065	0.1628	0.160941	0.166644	0.163537	0.124329	0.124329	0.124609	0.124329	0.124329	0.146443	0.158881	0.126661	0.124329	0.126376	0.12872	0.124329	0.124329	0.124329	0.126376	0.124329	0.118241	0.124329	0.124329	0.122288	0.122288	0.126661	0.131153	0.124329	0.124329	0.124329	0.124329	0.147121	0.1541	0.1541	0.144784	0.149062	0.151212	0.14692	0.144784	0.149062	0.144784	0.153453	0.153453	0.149062	0.153453	0.153453
112	Sandalia bridgesi OL628886	0.158202	0.16045	0.158202	0.160848	0.161862	0.1588	0.120191	0.120191	0.12046	0.120191	0.120191	0.142054	0.154359	0.122498	0.120191	0.122224	0.124543	0.120191	0.120191	0.120191	0.122224	0.120191	0.114142	0.120191	0.120191	0.118164	0.118164	0.122498	0.126948	0.120191	0.120191	0.120191	0.120191	0.147202	0.154185	0.154185	0.144863	0.149144	0.151295	0.147	0.144863	0.149144	0.144863	0.153538	0.153538	0.149144	0.153538	0.153538
113	Sandalia bridgesi OL628887	0.15605	0.158292	0.15605	0.154194	0.159628	0.156584	0.118226	0.118226	0.118489	0.118226	0.118226	0.139987	0.15224	0.120523	0.118226	0.120254	0.122563	0.118226	0.118226	0.118226	0.120254	0.118226	0.112191	0.118226	0.118226	0.116203	0.116203	0.120523	0.124956	0.118226	0.118226	0.118226	0.118226	0.144982	0.151931	0.151931	0.142654	0.14692	0.149062	0.144784	0.142654	0.14692	0.142654	0.151295	0.151295	0.14692	0.151295	0.151295
114	Sandalia bridgesi OL628888	0.160146	0.162397	0.160146	0.158292	0.163875	0.160802	0.126661	0.126661	0.126948	0.126661	0.126661	0.148965	0.161505	0.129012	0.126661	0.12872	0.131083	0.126661	0.126661	0.126661	0.12872	0.126661	0.120539	0.126661	0.126661	0.12872	0.124609	0.129012	0.133536	0.126661	0.126661	0.126661	0.126661	0.144643	0.15157	0.15157	0.142322	0.146575	0.148712	0.144446	0.142322	0.146575	0.142322	0.150938	0.150938	0.146575	0.150938	0.150938
115	Sandalia bridgesi OL628891	0.167435	0.169717	0.162893	0.170144	0.171465	0.168313	0.122224	0.122224	0.122498	0.122224	0.122224	0.144205	0.156571	0.124543	0.122224	0.124264	0.126594	0.122224	0.122224	0.122224	0.124264	0.122224	0.116157	0.122224	0.122224	0.120191	0.120191	0.124543	0.129012	0.122224	0.122224	0.122224	0.122224	0.144903	0.151847	0.149686	0.142577	0.146839	0.148981	0.144705	0.142577	0.146839	0.142577	0.151212	0.151212	0.146839	0.151212	0.151212
116	Sandalia bridgesi OL628892	0.157903	0.160146	0.157903	0.15605	0.161544	0.158491	0.124609	0.124609	0.12489	0.124609	0.124609	0.146792	0.15927	0.126948	0.124609	0.126661	0.129012	0.124609	0.124609	0.124609	0.126661	0.124609	0.118505	0.124609	0.124609	0.126661	0.122563	0.126948	0.131452	0.124609	0.124609	0.124609	0.124609	0.142517	0.149415	0.149415	0.140206	0.144446	0.146575	0.142322	0.140206	0.144446	0.140206	0.148794	0.148794	0.144446	0.148794	0.148794
117	Sandalia bridgesi OL636806	0.165065	0.167338	0.165065	0.163205	0.168999	0.165871	0.124264	0.124264	0.124543	0.124264	0.124264	0.146362	0.158791	0.126594	0.124264	0.126309	0.128652	0.124264	0.124264	0.124264	0.126309	0.124264	0.118179	0.124264	0.124264	0.122224	0.122224	0.126594	0.131083	0.124264	0.124264	0.124264	0.124264	0.151504	0.158547	0.158547	0.149144	0.153453	0.155618	0.151295	0.149144	0.153453	0.149144	0.157877	0.157877	0.153453	0.157877	0.157877
118	Sandalia bridgesi OL636807	0.157903	0.160146	0.157903	0.15605	0.161544	0.158491	0.124609	0.124609	0.12489	0.124609	0.124609	0.146792	0.15927	0.126948	0.124609	0.126661	0.129012	0.124609	0.124609	0.124609	0.126661	0.124609	0.118505	0.124609	0.124609	0.126661	0.122563	0.126948	0.131452	0.124609	0.124609	0.124609	0.124609	0.142517	0.149415	0.149415	0.140206	0.144446	0.146575	0.142322	0.140206	0.144446	0.140206	0.148794	0.148794	0.144446	0.148794	0.148794
119	Sandalia bridgesi OL636808	0.165255	0.167532	0.165255	0.167952	0.169201	0.166068	0.130766	0.130766	0.131064	0.130766	0.130766	0.153305	0.165968	0.13314	0.130766	0.132837	0.135223	0.130766	0.130766	0.130766	0.132837	0.130766	0.124609	0.130766	0.130766	0.128702	0.128702	0.13314	0.137703	0.130766	0.130766	0.130766	0.130766	0.147202	0.154185	0.154185	0.144863	0.149144	0.151295	0.147	0.144863	0.149144	0.144863	0.153538	0.153538	0.149144	0.153538	0.153538
120	Sandalia bridgesi OL636810	0.158202	0.16045	0.158202	0.156345	0.161862	0.1588	0.124395	0.124395	0.124675	0.124395	0.124395	0.146524	0.158971	0.126728	0.124395	0.126443	0.128788	0.124395	0.124395	0.124395	0.126443	0.124395	0.118303	0.124395	0.124395	0.122353	0.122353	0.126728	0.131223	0.124395	0.124395	0.124395	0.124395	0.147202	0.154185	0.154185	0.144863	0.149144	0.151295	0.147	0.144863	0.149144	0.144863	0.153538	0.153538	0.149144	0.153538	0.153538
121	Sandalia bridgesi OL636811	0.160542	0.1628	0.160542	0.158684	0.164297	0.161211	0.126376	0.126376	0.126661	0.126376	0.126376	0.146443	0.161109	0.12872	0.126376	0.128429	0.130785	0.126376	0.126376	0.126376	0.128429	0.126376	0.12027	0.126376	0.126376	0.124329	0.124329	0.12872	0.133231	0.126376	0.126376	0.126376	0.126376	0.144982	0.151931	0.151931	0.142654	0.14692	0.149062	0.144784	0.142654	0.14692	0.142654	0.151295	0.151295	0.14692	0.151295	0.151295
122	Sandalia bridgesi OL636812	0.1628	0.165065	0.1628	0.160941	0.166644	0.163537	0.124329	0.124329	0.124609	0.124329	0.124329	0.146443	0.158881	0.126661	0.124329	0.126376	0.12872	0.124329	0.124329	0.124329	0.126376	0.124329	0.118241	0.124329	0.124329	0.122288	0.122288	0.126661	0.131153	0.124329	0.124329	0.124329	0.124329	0.147121	0.1541	0.1541	0.144784	0.149062	0.151212	0.14692	0.144784	0.149062	0.144784	0.153453	0.153453	0.149062	0.153453	0.153453
123	Sandalia bridgesi OL636814	0.157903	0.160146	0.157903	0.15605	0.161544	0.158491	0.124609	0.124609	0.12489	0.124609	0.124609	0.146792	0.15927	0.126948	0.124609	0.126661	0.129012	0.124609	0.124609	0.124609	0.126661	0.124609	0.118505	0.124609	0.124609	0.126661	0.122563	0.126948	0.131452	0.124609	0.124609	0.124609	0.124609	0.142517	0.149415	0.149415	0.140206	0.144446	0.146575	0.142322	0.140206	0.144446	0.140206	0.148794	0.148794	0.144446	0.148794	0.148794
124	Sandalia bridgesi OL636816	0.160941	0.163205	0.160941	0.163613	0.16472	0.161623	0.124609	0.124609	0.12489	0.124609	0.124609	0.144023	0.15927	0.126948	0.124609	0.126661	0.129012	0.124609	0.124609	0.124609	0.126661	0.124609	0.118505	0.124609	0.124609	0.122563	0.122563	0.126948	0.131452	0.124609	0.124609	0.124609	0.124609	0.145323	0.152293	0.152293	0.142988	0.147266	0.149415	0.145124	0.142988	0.147266	0.142988	0.151654	0.151654	0.147266	0.151654	0.151654
125	Sandalia bridgesi OL636818	0.167435	0.169717	0.167435	0.165573	0.171465	0.168313	0.128497	0.128497	0.128788	0.128497	0.128497	0.150867	0.163438	0.130855	0.128497	0.130558	0.132927	0.128497	0.128497	0.128497	0.130558	0.128497	0.122369	0.128497	0.128497	0.126443	0.126443	0.130855	0.135388	0.128497	0.128497	0.128497	0.128497	0.151504	0.158547	0.158547	0.149144	0.153453	0.155618	0.151295	0.149144	0.153453	0.149144	0.157877	0.157877	0.153453	0.157877	0.157877
126	Sandalia bridgesi OL636819	0.158292	0.160542	0.158292	0.160941	0.161958	0.158894	0.120254	0.120254	0.120523	0.120254	0.120254	0.142132	0.154446	0.122563	0.120254	0.122288	0.124609	0.120254	0.120254	0.120254	0.122288	0.120254	0.114202	0.120254	0.120254	0.118226	0.118226	0.122563	0.127015	0.120254	0.120254	0.120254	0.120254	0.147121	0.1541	0.1541	0.144784	0.149062	0.151212	0.14692	0.144784	0.149062	0.144784	0.153453	0.153453	0.149062	0.153453	0.153453
127	Sandalia bridgesi OL636820	0.16516	0.167435	0.16516	0.163299	0.1691	0.165969	0.126443	0.126443	0.126728	0.126443	0.126443	0.148692	0.161201	0.128788	0.126443	0.128497	0.130855	0.126443	0.126443	0.126443	0.128497	0.126443	0.120333	0.126443	0.126443	0.124395	0.124395	0.128788	0.133302	0.126443	0.126443	0.126443	0.126443	0.147121	0.1541	0.1541	0.144784	0.149062	0.151212	0.14692	0.144784	0.149062	0.144784	0.153453	0.153453	0.149062	0.153453	0.153453
128	Sandalia bridgesi OL674261	0.158292	0.160542	0.158292	0.160941	0.161958	0.158894	0.120254	0.120254	0.120523	0.120254	0.120254	0.142132	0.154446	0.122563	0.120254	0.122288	0.124609	0.120254	0.120254	0.120254	0.122288	0.120254	0.114202	0.120254	0.120254	0.118226	0.118226	0.122563	0.127015	0.120254	0.120254	0.120254	0.120254	0.14285	0.149769	0.149769	0.140532	0.144784	0.14692	0.142654	0.140532	0.144784	0.140532	0.149144	0.149144	0.144784	0.149144	0.149144
129	Sandalia bridgesi OL674262	0.160238	0.16249	0.160238	0.158383	0.163973	0.160896	0.126728	0.126728	0.127015	0.126728	0.126728	0.149047	0.161597	0.129081	0.126728	0.128788	0.131153	0.126728	0.126728	0.126728	0.128788	0.126728	0.120602	0.126728	0.126728	0.128788	0.124675	0.129081	0.133608	0.126728	0.126728	0.126728	0.126728	0.142517	0.149415	0.149415	0.140206	0.144446	0.146575	0.142322	0.140206	0.144446	0.140206	0.148794	0.148794	0.144446	0.148794	0.148794
130	Sandalia bridgesi OL674263	0.1628	0.165065	0.1628	0.160941	0.166644	0.163537	0.126376	0.126376	0.126661	0.126376	0.126376	0.14861	0.161109	0.12872	0.126376	0.128429	0.130785	0.126376	0.126376	0.126376	0.128429	0.126376	0.12027	0.126376	0.126376	0.124329	0.124329	0.12872	0.133231	0.126376	0.126376	0.126376	0.126376	0.15375	0.160828	0.160828	0.151378	0.155704	0.157877	0.153538	0.151378	0.155704	0.151378	0.160146	0.160146	0.155704	0.160146	0.160146
131	Sandalia bridgesi OL674265	0.160238	0.16249	0.160238	0.158383	0.163973	0.160896	0.126728	0.126728	0.127015	0.126728	0.126728	0.149047	0.161597	0.129081	0.126728	0.128788	0.131153	0.126728	0.126728	0.126728	0.128788	0.126728	0.120602	0.126728	0.126728	0.128788	0.124675	0.129081	0.133608	0.126728	0.126728	0.126728	0.126728	0.142517	0.149415	0.149415	0.140206	0.144446	0.146575	0.142322	0.140206	0.144446	0.140206	0.148794	0.148794	0.144446	0.148794	0.148794
132	Sandalia bridgesi OL674266	0.140773	0.143696	0.140773	0.14416	0.144803	0.140884	0.122524	0.119779	0.125661	0.12528	0.119779	0.144979	0.158229	0.125661	0.12528	0.122524	0.131228	0.119779	0.119779	0.119779	0.122524	0.119779	0.119694	0.119779	0.119779	0.117045	0.122611	0.125661	0.128926	0.119779	0.119779	0.119779	0.119779	0.14998	0.162458	0.155528	0.149702	0.152608	0.155528	0.149702	0.149702	0.152608	0.149702	0.161525	0.161525	0.152608	0.161525	0.161525
133	Sandalia bridgesi OL674267	0.158292	0.160542	0.158292	0.160941	0.161958	0.158894	0.120254	0.120254	0.120523	0.120254	0.120254	0.142132	0.154446	0.122563	0.120254	0.122288	0.124609	0.120254	0.120254	0.120254	0.122288	0.120254	0.114202	0.120254	0.120254	0.118226	0.118226	0.122563	0.127015	0.120254	0.120254	0.120254	0.120254	0.14285	0.149769	0.149769	0.140532	0.144784	0.14692	0.142654	0.140532	0.144784	0.140532	0.149144	0.149144	0.144784	0.149144	0.149144
134	Sandalia rhodia MG450349	0.158292	0.160542	0.158292	0.160941	0.161958	0.158894	0.120254	0.120254	0.120523	0.120254	0.120254	0.142132	0.154446	0.122563	0.120254	0.122288	0.124609	0.120254	0.120254	0.120254	0.122288	0.120254	0.114202	0.120254	0.120254	0.118226	0.118226	0.122563	0.127015	0.120254	0.120254	0.120254	0.120254	0.14285	0.149769	0.149769	0.140532	0.144784	0.14692	0.142654	0.140532	0.144784	0.140532	0.149144	0.149144	0.144784	0.149144	0.149144
135	Sandalia triticea MW410843	0.160542	0.1628	0.160542	0.158684	0.164297	0.161211	0.120191	0.120191	0.12046	0.120191	0.120191	0.142054	0.154359	0.122498	0.120191	0.122224	0.124543	0.120191	0.120191	0.120191	0.122224	0.120191	0.114142	0.120191	0.120191	0.118164	0.118164	0.122498	0.126948	0.120191	0.120191	0.120191	0.120191	0.151504	0.158547	0.158547	0.149144	0.153453	0.155618	0.151295	0.149144	0.153453	0.149144	0.157877	0.157877	0.153453	0.157877	0.157877
136	Sandalia triticea MW410844	0.165065	0.167338	0.165065	0.163205	0.168999	0.165871	0.126376	0.126376	0.126661	0.126376	0.126376	0.14861	0.161109	0.12872	0.126376	0.128429	0.130785	0.126376	0.126376	0.126376	0.128429	0.126376	0.12027	0.126376	0.126376	0.124329	0.124329	0.12872	0.133231	0.126376	0.126376	0.126376	0.126376	0.149267	0.156275	0.156275	0.14692	0.151212	0.153368	0.149062	0.14692	0.151212	0.14692	0.155618	0.155618	0.151212	0.155618	0.155618
137	Sandalia triticea OL636809	0.155668	0.157903	0.155668	0.153816	0.159221	0.156189	0.122563	0.122563	0.122839	0.122563	0.122563	0.148965	0.157042	0.12489	0.122563	0.124609	0.126948	0.122563	0.122563	0.122563	0.124609	0.122563	0.116477	0.122563	0.122563	0.124609	0.120523	0.12489	0.129375	0.122563	0.122563	0.122563	0.122563	0.140397	0.147266	0.147266	0.138096	0.142322	0.144446	0.140206	0.138096	0.142322	0.138096	0.146656	0.146656	0.142322	0.146656	0.146656
[truncated: 89 more columns]
