# Supplementary material for: ﻿Molecular phylogeny suggests synonymy of Sandaliabridgesi Lorenz, 2009 with S.triticea (Lamarck, 1810) (Gastropoda, Ovulidae)
Source: Zookeys. 2022 Apr 18;1096:189–206. doi: 10.3897/zookeys.1096.79402 (PMC9038850; doi:10.3897/zookeys.1096.79402)
Supplement: Supplementary material 5 — Table S5 [file zookeys-1096-189-s005.xlsx]

## Sheet: MatrixOutput
Supplementary Table S5. Pairwise genetic distance matrix of 16S sequences among specimens of Ovulidae. The data of S. triticea specimens are marked in red.
		1	2	3	4	5	6	7	8	9	10	11	12	13	14	15	16	17	18	19	20	21	22	23	24	25	26	27	28	29	30	31	32	33	34	35	36	37	38	39	40	41	42	43	44	45	46	47	48
1	Calpurnus verrucosus KP259327
2	Calpurnus verrucosus KP259328	0
3	Calpurnus verrucosus KP259329	0	0
4	Calpurnus verrucosus KP259338	0	0	0
5	Calpurnus verrucosus OK999975	0.00211755	0.00211755	0.00211755	0.00211755
6	Calpurnus verrucosus OK999976	0	0	0	0	0.00211755
7	Crenavolva traillii KP033145	0.140285	0.140285	0.140285	0.140285	0.137524	0.140285
8	Crenavolva traillii KP033147	0.146595	0.146595	0.146595	0.146595	0.143796	0.146595	0.00645257
9	Crenavolva traillii OL614738	0.140285	0.140285	0.140285	0.140285	0.137524	0.140285	0	0.00645257
10	Crenavolva traillii OL614739	0.140285	0.140285	0.140285	0.140285	0.137524	0.140285	0	0.00645257	0
11	Crenavolva traillii OL614740	0.140285	0.140285	0.140285	0.140285	0.137524	0.140285	0	0.00645257	0	0
12	Crenavolva traillii OL614741	0.140285	0.140285	0.140285	0.140285	0.137524	0.140285	0	0.00645257	0	0	0
13	Crenavolva traillii OL614742	0.146595	0.146595	0.146595	0.146595	0.143796	0.146595	0.00429498	0.00213564	0.00429498	0.00429498	0.00429498	0.00429498
14	Crenavolva traillii OL614743	0.146595	0.146595	0.146595	0.146595	0.143796	0.146595	0.00429498	0.00213564	0.00429498	0.00429498	0.00429498	0.00429498	0
15	Crenavolva traillii OL614744	0.146595	0.146595	0.146595	0.146595	0.143796	0.146595	0.00429498	0.00213564	0.00429498	0.00429498	0.00429498	0.00429498	0	0
16	Crenavolva traillii OL614745	0.146595	0.146595	0.146595	0.146595	0.143796	0.146595	0.00429498	0.00213564	0.00429498	0.00429498	0.00429498	0.00429498	0	0	0
17	Crenavolva traillii OL614746	0.146595	0.146595	0.146595	0.146595	0.143796	0.146595	0.00429498	0.00213564	0.00429498	0.00429498	0.00429498	0.00429498	0	0	0	0
18	Crenavolva traillii OL614747	0.149617	0.149617	0.149617	0.149617	0.146803	0.149617	0.00645983	0.0042827	0.00645983	0.00645983	0.00645983	0.00645983	0.00213802	0.00213802	0.00213802	0.00213802	0.00213802
19	Cuspivolva bellica MW411361	0.153151	0.153151	0.153151	0.153151	0.150313	0.153151	0.140539	0.149861	0.140539	0.140539	0.140539	0.140539	0.146989	0.146989	0.146989	0.146989	0.146989	0.14392
20	Cuspivolva bellica MW411362	0.153151	0.153151	0.153151	0.153151	0.150313	0.153151	0.140539	0.149861	0.140539	0.140539	0.140539	0.140539	0.146989	0.146989	0.146989	0.146989	0.146989	0.14392	0
21	Cuspivolva bellica MW411363	0.153151	0.153151	0.153151	0.153151	0.150313	0.153151	0.140539	0.149861	0.140539	0.140539	0.140539	0.140539	0.146989	0.146989	0.146989	0.146989	0.146989	0.14392	0	0
22	Cuspivolva bellica MW411364	0.153151	0.153151	0.153151	0.153151	0.150313	0.153151	0.140539	0.149861	0.140539	0.140539	0.140539	0.140539	0.146989	0.146989	0.146989	0.146989	0.146989	0.14392	0	0	0
23	Cuspivolva bellica MW411365	0.153151	0.153151	0.153151	0.153151	0.150313	0.153151	0.140539	0.149861	0.140539	0.140539	0.140539	0.140539	0.146989	0.146989	0.146989	0.146989	0.146989	0.14392	0	0	0	0
24	Cuspivolva bellica MW411366	0.153151	0.153151	0.153151	0.153151	0.150313	0.153151	0.140539	0.149861	0.140539	0.140539	0.140539	0.140539	0.146989	0.146989	0.146989	0.146989	0.146989	0.14392	0	0	0	0	0
25	Cuspivolva bellica MW411367	0.153151	0.153151	0.153151	0.153151	0.150313	0.153151	0.140539	0.149861	0.140539	0.140539	0.140539	0.140539	0.146989	0.146989	0.146989	0.146989	0.146989	0.14392	0.00428709	0.00428709	0.00428709	0.00428709	0.00428709	0.00428709
26	Cuspivolva bellica MW411368	0.153151	0.153151	0.153151	0.153151	0.150313	0.153151	0.140539	0.149861	0.140539	0.140539	0.140539	0.140539	0.146989	0.146989	0.146989	0.146989	0.146989	0.14392	0	0	0	0	0	0	0.00428709
27	Cuspivolva bellica MW411369	0.161749	0.161749	0.161749	0.161749	0.158829	0.161749	0.152004	0.16172	0.152004	0.152004	0.152004	0.152004	0.158746	0.158746	0.158746	0.158746	0.158746	0.155551	0.0087427	0.0087427	0.0087427	0.0087427	0.0087427	0.0087427	0.0131562	0.0087427
28	Cuspivolva bellica MW411370	0.157388	0.157388	0.157388	0.157388	0.154509	0.157388	0.14464	0.15412	0.14464	0.14464	0.14464	0.14464	0.151206	0.151206	0.151206	0.151206	0.151206	0.148086	0.00432108	0.00432108	0.00432108	0.00432108	0.00432108	0.00432108	0.00866952	0.00432108	0.00655337
29	Cuspivolva bellica MW411371	0.153151	0.153151	0.153151	0.153151	0.150313	0.153151	0.140539	0.149861	0.140539	0.140539	0.140539	0.140539	0.146989	0.146989	0.146989	0.146989	0.146989	0.14392	0	0	0	0	0	0	0.00428709	0	0.0087427	0.00432108
30	Cuspivolva bellica MW411397	0.16012	0.16012	0.16012	0.16012	0.157235	0.16012	0.147371	0.156891	0.147371	0.147371	0.147371	0.147371	0.153969	0.153969	0.153969	0.153969	0.153969	0.150838	0.0043135	0.0043135	0.0043135	0.0043135	0.0043135	0.0043135	0.00865422	0.0043135	0.0132394	0.00872364	0.0043135
31	Cuspivolva bellica MW411398	0.153151	0.153151	0.153151	0.153151	0.150313	0.153151	0.140539	0.149861	0.140539	0.140539	0.140539	0.140539	0.146989	0.146989	0.146989	0.146989	0.146989	0.14392	0	0	0	0	0	0	0.00428709	0	0.0087427	0.00432108	0	0.0043135
32	Cuspivolva bellica MW411399	0.153151	0.153151	0.153151	0.153151	0.150313	0.153151	0.140539	0.149861	0.140539	0.140539	0.140539	0.140539	0.146989	0.146989	0.146989	0.146989	0.146989	0.14392	0	0	0	0	0	0	0.00428709	0	0.0087427	0.00432108	0	0.0043135	0
33	Cuspivolva bellica OL589303	0.153151	0.153151	0.153151	0.153151	0.150313	0.153151	0.140539	0.149861	0.140539	0.140539	0.140539	0.140539	0.146989	0.146989	0.146989	0.146989	0.146989	0.14392	0	0	0	0	0	0	0.00428709	0	0.0087427	0.00432108	0	0.0043135	0	0
34	Cuspivolva bellica OL614757	0.153151	0.153151	0.153151	0.153151	0.150313	0.153151	0.140539	0.149861	0.140539	0.140539	0.140539	0.140539	0.146989	0.146989	0.146989	0.146989	0.146989	0.14392	0	0	0	0	0	0	0.00428709	0	0.0087427	0.00432108	0	0.0043135	0	0	0
35	Cuspivolva bellica OL614758	0.153151	0.153151	0.153151	0.153151	0.150313	0.153151	0.140539	0.149861	0.140539	0.140539	0.140539	0.140539	0.146989	0.146989	0.146989	0.146989	0.146989	0.14392	0	0	0	0	0	0	0.00428709	0	0.0087427	0.00432108	0	0.0043135	0	0	0	0
36	Cuspivolva bellica OL614759	0.153151	0.153151	0.153151	0.153151	0.150313	0.153151	0.140539	0.149861	0.140539	0.140539	0.140539	0.140539	0.146989	0.146989	0.146989	0.146989	0.146989	0.14392	0	0	0	0	0	0	0.00428709	0	0.0087427	0.00432108	0	0.0043135	0	0	0	0	0
37	Cuspivolva bellica OL614760	0.153151	0.153151	0.153151	0.153151	0.150313	0.153151	0.140539	0.149861	0.140539	0.140539	0.140539	0.140539	0.146989	0.146989	0.146989	0.146989	0.146989	0.14392	0	0	0	0	0	0	0.00428709	0	0.0087427	0.00432108	0	0.0043135	0	0	0	0	0	0
38	Cuspivolva bellica OL614761	0.150313	0.150313	0.150313	0.150313	0.147486	0.150313	0.137717	0.146989	0.137717	0.137717	0.137717	0.137717	0.144128	0.144128	0.144128	0.144128	0.144128	0.141075	0.00214021	0.00214021	0.00214021	0.00214021	0.00214021	0.00214021	0.00644066	0.00214021	0.0109459	0.00649186	0.00214021	0.00648044	0.00214021	0.00214021	0.00214021	0.00214021	0.00214021	0.00214021	0.00214021
39	Cuspivolva bellica OL614762	0.153151	0.153151	0.153151	0.153151	0.150313	0.153151	0.140539	0.149861	0.140539	0.140539	0.140539	0.140539	0.146989	0.146989	0.146989	0.146989	0.146989	0.14392	0	0	0	0	0	0	0.00428709	0	0.0087427	0.00432108	0	0.0043135	0	0	0	0	0	0	0	0.00214021
40	Cuspivolva bellica OL614764	0.153151	0.153151	0.153151	0.153151	0.150313	0.153151	0.140539	0.149861	0.140539	0.140539	0.140539	0.140539	0.146989	0.146989	0.146989	0.146989	0.146989	0.14392	0	0	0	0	0	0	0.00428709	0	0.0087427	0.00432108	0	0.0043135	0	0	0	0	0	0	0	0.00214021	0
41	Cuspivolva bellica OL614765	0.153151	0.153151	0.153151	0.153151	0.150313	0.153151	0.140539	0.149861	0.140539	0.140539	0.140539	0.140539	0.146989	0.146989	0.146989	0.146989	0.146989	0.14392	0	0	0	0	0	0	0.00428709	0	0.0087427	0.00432108	0	0.0043135	0	0	0	0	0	0	0	0.00214021	0	0
42	Cuspivolva bellica OL635969	0.153545	0.153545	0.153545	0.153545	0.150699	0.153545	0.140901	0.150252	0.140901	0.140901	0.140901	0.140901	0.147371	0.147371	0.147371	0.147371	0.147371	0.144293	0	0	0	0	0	0	0.0042963	0	0.00876185	0.00433043	0	0.00432282	0	0	0	0	0	0	0	0.0021448	0	0	0
43	Cuspivolva bellica OL635976	0.158654	0.158654	0.158654	0.158654	0.155798	0.158654	0.14602	0.155434	0.14602	0.14602	0.14602	0.14602	0.152542	0.152542	0.152542	0.152542	0.152542	0.149445	0.00214021	0.00214021	0.00214021	0.00214021	0.00214021	0.00214021	0.00644066	0.00214021	0.0109459	0.00649186	0.00214021	0.00648044	0.00214021	0.00214021	0.00214021	0.00214021	0.00214021	0.00214021	0.00214021	0.00428709	0.00214021	0.00214021	0.00214021	0.0021448
44	Cuspivolva bellica OL635982	0.153151	0.153151	0.153151	0.153151	0.150313	0.153151	0.140539	0.149861	0.140539	0.140539	0.140539	0.140539	0.146989	0.146989	0.146989	0.146989	0.146989	0.14392	0	0	0	0	0	0	0.00428709	0	0.0087427	0.00432108	0	0.0043135	0	0	0	0	0	0	0	0.00214021	0	0	0	0	0.00214021
45	Cuspivolva bellica OL635984	0.153151	0.153151	0.153151	0.153151	0.150313	0.153151	0.140539	0.149861	0.140539	0.140539	0.140539	0.140539	0.146989	0.146989	0.146989	0.146989	0.146989	0.14392	0	0	0	0	0	0	0.00428709	0	0.0087427	0.00432108	0	0.0043135	0	0	0	0	0	0	0	0.00214021	0	0	0	0	0.00214021	0
46	Naviculavolva deflexa KP259324	0.188954	0.188954	0.188954	0.188954	0.185967	0.188954	0.14196	0.145115	0.14196	0.14196	0.14196	0.14196	0.142295	0.142295	0.142295	0.142295	0.142295	0.139288	0.152812	0.152812	0.152812	0.152812	0.152812	0.152812	0.158504	0.152812	0.167736	0.160149	0.152812	0.15976	0.152812	0.152812	0.152812	0.152812	0.152812	0.152812	0.152812	0.155653	0.152812	0.152812	0.152812	0.153204	0.1583	0.152812	0.152812
47	Naviculavolva deflexa KP259331	0.188954	0.188954	0.188954	0.188954	0.185967	0.188954	0.14196	0.145115	0.14196	0.14196	0.14196	0.14196	0.142295	0.142295	0.142295	0.142295	0.142295	0.139288	0.152812	0.152812	0.152812	0.152812	0.152812	0.152812	0.158504	0.152812	0.167736	0.160149	0.152812	0.15976	0.152812	0.152812	0.152812	0.152812	0.152812	0.152812	0.152812	0.155653	0.152812	0.152812	0.152812	0.153204	0.1583	0.152812	0.152812	0
48	Naviculavolva deflexa KP259342	0.185967	0.185967	0.185967	0.185967	0.182991	0.185967	0.144772	0.147945	0.144772	0.144772	0.144772	0.144772	0.145115	0.145115	0.145115	0.145115	0.145115	0.142092	0.149981	0.149981	0.149981	0.149981	0.149981	0.149981	0.155653	0.149981	0.164791	0.157262	0.149981	0.156882	0.149981	0.149981	0.149981	0.149981	0.149981	0.149981	0.149981	0.152812	0.149981	0.149981	0.149981	0.150365	0.155452	0.149981	0.149981	0.00213564	0.00213564
49	Naviculavolva deflexa KP259350	0.185967	0.185967	0.185967	0.185967	0.182991	0.185967	0.144772	0.147945	0.144772	0.144772	0.144772	0.144772	0.145115	0.145115	0.145115	0.145115	0.145115	0.142092	0.149981	0.149981	0.149981	0.149981	0.149981	0.149981	0.155653	0.149981	0.164791	0.157262	0.149981	0.156882	0.149981	0.149981	0.149981	0.149981	0.149981	0.149981	0.149981	0.152812	0.149981	0.149981	0.149981	0.150365	0.155452	0.149981	0.149981	0.00213564	0.00213564	0
50	Naviculavolva deflexa KP259352	0.188954	0.188954	0.188954	0.188954	0.185967	0.188954	0.14196	0.145115	0.14196	0.14196	0.14196	0.14196	0.142295	0.142295	0.142295	0.142295	0.142295	0.139288	0.152812	0.152812	0.152812	0.152812	0.152812	0.152812	0.158504	0.152812	0.167736	0.160149	0.152812	0.15976	0.152812	0.152812	0.152812	0.152812	0.152812	0.152812	0.152812	0.155653	0.152812	0.152812	0.152812	0.153204	0.1583	0.152812	0.152812	0	0	0.00213564
51	Naviculavolva deflexa KP259355	0.188954	0.188954	0.188954	0.188954	0.185967	0.188954	0.14196	0.145115	0.14196	0.14196	0.14196	0.14196	0.142295	0.142295	0.142295	0.142295	0.142295	0.139288	0.152812	0.152812	0.152812	0.152812	0.152812	0.152812	0.158504	0.152812	0.167736	0.160149	0.152812	0.15976	0.152812	0.152812	0.152812	0.152812	0.152812	0.152812	0.152812	0.155653	0.152812	0.152812	0.152812	0.153204	0.1583	0.152812	0.152812	0	0	0.00213564
52	Naviculavolva deflexa KP259357	0.185967	0.185967	0.185967	0.185967	0.182991	0.185967	0.144772	0.147945	0.144772	0.144772	0.144772	0.144772	0.145115	0.145115	0.145115	0.145115	0.145115	0.142092	0.149981	0.149981	0.149981	0.149981	0.149981	0.149981	0.155653	0.149981	0.164791	0.157262	0.149981	0.156882	0.149981	0.149981	0.149981	0.149981	0.149981	0.149981	0.149981	0.152812	0.149981	0.149981	0.149981	0.150365	0.155452	0.149981	0.149981	0.00213564	0.00213564	0
53	Naviculavolva deflexa KP259365	0.182991	0.182991	0.182991	0.182991	0.180026	0.182991	0.14196	0.145115	0.14196	0.14196	0.14196	0.14196	0.142295	0.142295	0.142295	0.142295	0.142295	0.139288	0.147161	0.147161	0.147161	0.147161	0.147161	0.147161	0.152812	0.147161	0.161857	0.154386	0.147161	0.154014	0.147161	0.147161	0.147161	0.147161	0.147161	0.147161	0.147161	0.149981	0.147161	0.147161	0.147161	0.147537	0.152613	0.147161	0.147161	0.00427792	0.00427792	0.00213564
54	Naviculavolva deflexa OK999973	0.188954	0.188954	0.188954	0.188954	0.185967	0.188954	0.14196	0.145115	0.14196	0.14196	0.14196	0.14196	0.142295	0.142295	0.142295	0.142295	0.142295	0.139288	0.152812	0.152812	0.152812	0.152812	0.152812	0.152812	0.158504	0.152812	0.167736	0.160149	0.152812	0.15976	0.152812	0.152812	0.152812	0.152812	0.152812	0.152812	0.152812	0.155653	0.152812	0.152812	0.152812	0.153204	0.1583	0.152812	0.152812	0	0	0.00213564
55	Naviculavolva deflexa OK999974	0.188954	0.188954	0.188954	0.188954	0.185967	0.188954	0.14196	0.145115	0.14196	0.14196	0.14196	0.14196	0.142295	0.142295	0.142295	0.142295	0.142295	0.139288	0.152812	0.152812	0.152812	0.152812	0.152812	0.152812	0.158504	0.152812	0.167736	0.160149	0.152812	0.15976	0.152812	0.152812	0.152812	0.152812	0.152812	0.152812	0.152812	0.155653	0.152812	0.152812	0.152812	0.153204	0.1583	0.152812	0.152812	0	0	0.00213564
56	Phenacovolva rosea KP259341	0.199184	0.199184	0.199184	0.199184	0.199184	0.199184	0.164573	0.164999	0.164573	0.164573	0.164573	0.164573	0.164999	0.164999	0.164999	0.164999	0.164999	0.161696	0.195476	0.195476	0.195476	0.195476	0.195476	0.195476	0.19231	0.195476	0.20594	0.200067	0.195476	0.203631	0.195476	0.195476	0.195476	0.195476	0.195476	0.195476	0.195476	0.19231	0.195476	0.195476	0.195476	0.196022	0.20216	0.195476	0.195476	0.193816	0.193816	0.197019
57	Phenacovolva sp. MW411396	0.193552	0.193552	0.193552	0.193552	0.193552	0.193552	0.17665	0.184075	0.17665	0.17665	0.17665	0.17665	0.184075	0.184075	0.184075	0.184075	0.184075	0.180585	0.184268	0.184268	0.184268	0.184268	0.184268	0.184268	0.187427	0.184268	0.194444	0.188746	0.184268	0.192275	0.184268	0.184268	0.184268	0.184268	0.184268	0.184268	0.184268	0.181122	0.184268	0.184268	0.184268	0.184783	0.190887	0.184268	0.184268	0.19583	0.19583	0.199077
58	Phenacovolva sp. MW411395	0.186923	0.186923	0.186923	0.186923	0.186923	0.186923	0.170125	0.177429	0.170125	0.170125	0.170125	0.170125	0.177429	0.177429	0.177429	0.177429	0.177429	0.173989	0.177732	0.177732	0.177732	0.177732	0.177732	0.177732	0.180858	0.177732	0.187669	0.182115	0.177732	0.185597	0.177732	0.177732	0.177732	0.177732	0.177732	0.177732	0.177732	0.17462	0.177732	0.177732	0.177732	0.178226	0.184268	0.177732	0.177732	0.189094	0.189094	0.192304
59	Phenacovolva sp. MW411394	0.197354	0.197354	0.197354	0.197354	0.197354	0.197354	0.180343	0.187859	0.180343	0.180343	0.180343	0.180343	0.187859	0.187859	0.187859	0.187859	0.187859	0.184331	0.18454	0.18454	0.18454	0.18454	0.18454	0.18454	0.187707	0.18454	0.194746	0.185558	0.18454	0.192569	0.18454	0.18454	0.18454	0.18454	0.18454	0.18454	0.18454	0.181387	0.18454	0.18454	0.18454	0.185057	0.194675	0.18454	0.18454	0.199701	0.199701	0.202978
60	Phenacovolva sp. OL635974	0.198865	0.198865	0.198865	0.198865	0.198865	0.198865	0.158257	0.158661	0.158257	0.158257	0.158257	0.158257	0.158661	0.158661	0.158661	0.158661	0.158661	0.155402	0.202173	0.202173	0.202173	0.202173	0.202173	0.202173	0.198974	0.202173	0.212882	0.206862	0.202173	0.210472	0.202173	0.202173	0.202173	0.202173	0.202173	0.202173	0.202173	0.198974	0.202173	0.202173	0.202173	0.202742	0.20894	0.202173	0.202173	0.194128	0.194128	0.197337
61	Phenacovolva sp. OL628894	0.199184	0.199184	0.199184	0.199184	0.199184	0.199184	0.164573	0.164999	0.164573	0.164573	0.164573	0.164573	0.164999	0.164999	0.164999	0.164999	0.164999	0.161696	0.195476	0.195476	0.195476	0.195476	0.195476	0.195476	0.19231	0.195476	0.20594	0.200067	0.195476	0.203631	0.195476	0.195476	0.195476	0.195476	0.195476	0.195476	0.195476	0.19231	0.195476	0.195476	0.195476	0.196022	0.20216	0.195476	0.195476	0.193816	0.193816	0.197019
62	Phenacovolva sp. OL628893	0.199184	0.199184	0.199184	0.199184	0.199184	0.199184	0.164573	0.164999	0.164573	0.164573	0.164573	0.164573	0.164999	0.164999	0.164999	0.164999	0.164999	0.161696	0.195476	0.195476	0.195476	0.195476	0.195476	0.195476	0.19231	0.195476	0.20594	0.200067	0.195476	0.203631	0.195476	0.195476	0.195476	0.195476	0.195476	0.195476	0.195476	0.19231	0.195476	0.195476	0.195476	0.196022	0.20216	0.195476	0.195476	0.193816	0.193816	0.197019
63	Phenacovolva tokioi AJ868549	0.199184	0.199184	0.199184	0.199184	0.199184	0.199184	0.164573	0.164999	0.164573	0.164573	0.164573	0.164573	0.164999	0.164999	0.164999	0.164999	0.164999	0.161696	0.195476	0.195476	0.195476	0.195476	0.195476	0.195476	0.19231	0.195476	0.20594	0.200067	0.195476	0.203631	0.195476	0.195476	0.195476	0.195476	0.195476	0.195476	0.195476	0.19231	0.195476	0.195476	0.195476	0.196022	0.20216	0.195476	0.195476	0.193816	0.193816	0.197019
64	Primovula formosa MW411392	0.111834	0.111834	0.111834	0.111834	0.109204	0.111834	0.0860098	0.0941275	0.0860098	0.0860098	0.0860098	0.0860098	0.0915476	0.0915476	0.0915476	0.0915476	0.0915476	0.0942517	0.0930951	0.0930951	0.0930951	0.0930951	0.0930951	0.0930951	0.0930951	0.0930951	0.105367	0.0991347	0.0930951	0.0989224	0.0930951	0.0930951	0.0930951	0.0930951	0.0930951	0.0930951	0.0930951	0.0905482	0.0930951	0.0930951	0.0930951	0.0933182	0.0980817	0.0930951	0.0930951	0.121977	0.121977	0.124641
65	Primovula formosa MW411393	0.111562	0.111562	0.111562	0.111562	0.108939	0.111562	0.0860098	0.0941275	0.0860098	0.0860098	0.0860098	0.0860098	0.0915476	0.0915476	0.0915476	0.0915476	0.0915476	0.0942517	0.0930951	0.0930951	0.0930951	0.0930951	0.0930951	0.0930951	0.0930951	0.0930951	0.105367	0.0991347	0.0930951	0.0989224	0.0930951	0.0930951	0.0930951	0.0930951	0.0930951	0.0930951	0.0930951	0.0905482	0.0930951	0.0930951	0.0930951	0.0933182	0.0980817	0.0930951	0.0930951	0.121977	0.121977	0.124641
66	Primovula formosa OL589305	0.114193	0.114193	0.114193	0.114193	0.111562	0.114193	0.0885577	0.0967168	0.0885577	0.0885577	0.0885577	0.0885577	0.0941275	0.0941275	0.0941275	0.0941275	0.0941275	0.0968448	0.0905482	0.0905482	0.0905482	0.0905482	0.0905482	0.0905482	0.0905482	0.0905482	0.102729	0.0965431	0.0905482	0.0963371	0.0905482	0.0905482	0.0905482	0.0905482	0.0905482	0.0905482	0.0905482	0.0930951	0.0905482	0.0905482	0.0905482	0.0907648	0.09552	0.0905482	0.0905482	0.119322	0.119322	0.121977
67	Primovula formosa OL589307	0.111562	0.111562	0.111562	0.111562	0.108939	0.111562	0.0860098	0.0941275	0.0860098	0.0860098	0.0860098	0.0860098	0.0915476	0.0915476	0.0915476	0.0915476	0.0915476	0.0942517	0.0930951	0.0930951	0.0930951	0.0930951	0.0930951	0.0930951	0.0930951	0.0930951	0.105367	0.0991347	0.0930951	0.0989224	0.0930951	0.0930951	0.0930951	0.0930951	0.0930951	0.0930951	0.0930951	0.0905482	0.0930951	0.0930951	0.0930951	0.0933182	0.0980817	0.0930951	0.0930951	0.121977	0.121977	0.124641
68	Sandalia bridgesi MW411374	0.120592	0.120592	0.120592	0.120592	0.117914	0.120592	0.0758315	0.0837787	0.0758315	0.0758315	0.0758315	0.0758315	0.081238	0.081238	0.081238	0.081238	0.081238	0.0786048	0.0908115	0.0908115	0.0908115	0.0908115	0.0908115	0.0908115	0.0908115	0.0908115	0.10304	0.0968296	0.0908115	0.0966223	0.0908115	0.0908115	0.0908115	0.0908115	0.0908115	0.0908115	0.0908115	0.0882648	0.0908115	0.0908115	0.0908115	0.0910295	0.0958001	0.0908115	0.0908115	0.12252	0.12252	0.125198
69	Sandalia bridgesi MW411375	0.120295	0.120295	0.120295	0.120295	0.117624	0.120295	0.0758315	0.0837787	0.0758315	0.0758315	0.0758315	0.0758315	0.081238	0.081238	0.081238	0.081238	0.081238	0.0786048	0.0908115	0.0908115	0.0908115	0.0908115	0.0908115	0.0908115	0.0908115	0.0908115	0.10304	0.0968296	0.0908115	0.0966223	0.0908115	0.0908115	0.0908115	0.0908115	0.0908115	0.0908115	0.0908115	0.0882648	0.0908115	0.0908115	0.0908115	0.0910295	0.0958001	0.0908115	0.0908115	0.12252	0.12252	0.125198
70	Sandalia bridgesi MW411376	0.120295	0.120295	0.120295	0.120295	0.117624	0.120295	0.0758315	0.0837787	0.0758315	0.0758315	0.0758315	0.0758315	0.081238	0.081238	0.081238	0.081238	0.081238	0.0786048	0.0908115	0.0908115	0.0908115	0.0908115	0.0908115	0.0908115	0.0908115	0.0908115	0.10304	0.0968296	0.0908115	0.0966223	0.0908115	0.0908115	0.0908115	0.0908115	0.0908115	0.0908115	0.0908115	0.0882648	0.0908115	0.0908115	0.0908115	0.0910295	0.0958001	0.0908115	0.0908115	0.12252	0.12252	0.125198
71	Sandalia bridgesi MW411377	0.120295	0.120295	0.120295	0.120295	0.117624	0.120295	0.0758315	0.0837787	0.0758315	0.0758315	0.0758315	0.0758315	0.081238	0.081238	0.081238	0.081238	0.081238	0.0786048	0.0908115	0.0908115	0.0908115	0.0908115	0.0908115	0.0908115	0.0908115	0.0908115	0.10304	0.0968296	0.0908115	0.0966223	0.0908115	0.0908115	0.0908115	0.0908115	0.0908115	0.0908115	0.0908115	0.0882648	0.0908115	0.0908115	0.0908115	0.0910295	0.0958001	0.0908115	0.0908115	0.12252	0.12252	0.125198
72	Sandalia bridgesi MW411378	0.120592	0.120592	0.120592	0.120592	0.117914	0.120592	0.0758315	0.0837787	0.0758315	0.0758315	0.0758315	0.0758315	0.081238	0.081238	0.081238	0.081238	0.081238	0.0786048	0.0908115	0.0908115	0.0908115	0.0908115	0.0908115	0.0908115	0.0908115	0.0908115	0.10304	0.0968296	0.0908115	0.0966223	0.0908115	0.0908115	0.0908115	0.0908115	0.0908115	0.0908115	0.0908115	0.0882648	0.0908115	0.0908115	0.0908115	0.0910295	0.0958001	0.0908115	0.0908115	0.12252	0.12252	0.125198
73	Sandalia bridgesi MW411379	0.120592	0.120592	0.120592	0.120592	0.117914	0.120592	0.0758315	0.0837787	0.0758315	0.0758315	0.0758315	0.0758315	0.081238	0.081238	0.081238	0.081238	0.081238	0.0786048	0.0908115	0.0908115	0.0908115	0.0908115	0.0908115	0.0908115	0.0908115	0.0908115	0.10304	0.0968296	0.0908115	0.0966223	0.0908115	0.0908115	0.0908115	0.0908115	0.0908115	0.0908115	0.0908115	0.0882648	0.0908115	0.0908115	0.0908115	0.0910295	0.0958001	0.0908115	0.0908115	0.12252	0.12252	0.125198
74	Sandalia bridgesi MW411380	0.120592	0.120592	0.120592	0.120592	0.117914	0.120592	0.0758315	0.0837787	0.0758315	0.0758315	0.0758315	0.0758315	0.081238	0.081238	0.081238	0.081238	0.081238	0.0786048	0.0908115	0.0908115	0.0908115	0.0908115	0.0908115	0.0908115	0.0908115	0.0908115	0.10304	0.0968296	0.0908115	0.0966223	0.0908115	0.0908115	0.0908115	0.0908115	0.0908115	0.0908115	0.0908115	0.0882648	0.0908115	0.0908115	0.0908115	0.0910295	0.0958001	0.0908115	0.0908115	0.12252	0.12252	0.125198
75	Sandalia bridgesi MW411381	0.145479	0.145479	0.145479	0.145479	0.14265	0.145479	0.103943	0.112567	0.103943	0.103943	0.103943	0.103943	0.109853	0.109853	0.109853	0.109853	0.109853	0.107004	0.119838	0.119838	0.119838	0.119838	0.119838	0.119838	0.119838	0.119838	0.133497	0.126554	0.119838	0.113845	0.119838	0.119838	0.119838	0.119838	0.119838	0.119838	0.119838	0.11712	0.119838	0.119838	0.119838	0.120139	0.125134	0.119838	0.119838	0.153861	0.153861	0.156728
76	Sandalia bridgesi MW411382	0.120295	0.120295	0.120295	0.120295	0.117624	0.120295	0.0758315	0.0837787	0.0758315	0.0758315	0.0758315	0.0758315	0.081238	0.081238	0.081238	0.081238	0.081238	0.0786048	0.0908115	0.0908115	0.0908115	0.0908115	0.0908115	0.0908115	0.0908115	0.0908115	0.10304	0.0968296	0.0908115	0.0966223	0.0908115	0.0908115	0.0908115	0.0908115	0.0908115	0.0908115	0.0908115	0.0882648	0.0908115	0.0908115	0.0908115	0.0910295	0.0958001	0.0908115	0.0908115	0.12252	0.12252	0.125198
77	Sandalia bridgesi MW411383	0.120592	0.120592	0.120592	0.120592	0.117914	0.120592	0.0758315	0.0837787	0.0758315	0.0758315	0.0758315	0.0758315	0.081238	0.081238	0.081238	0.081238	0.081238	0.0786048	0.0908115	0.0908115	0.0908115	0.0908115	0.0908115	0.0908115	0.0908115	0.0908115	0.10304	0.0968296	0.0908115	0.0966223	0.0908115	0.0908115	0.0908115	0.0908115	0.0908115	0.0908115	0.0908115	0.0882648	0.0908115	0.0908115	0.0908115	0.0910295	0.0958001	0.0908115	0.0908115	0.12252	0.12252	0.125198
78	Sandalia bridgesi MW411384	0.12328	0.12328	0.12328	0.12328	0.120592	0.12328	0.0783411	0.0863286	0.0783411	0.0783411	0.0783411	0.0783411	0.0837787	0.0837787	0.0837787	0.0837787	0.0837787	0.0811328	0.0933671	0.0933671	0.0933671	0.0933671	0.0933671	0.0933671	0.0933671	0.0933671	0.105688	0.0994304	0.0933671	0.0992166	0.0933671	0.0933671	0.0933671	0.0933671	0.0933671	0.0933671	0.0933671	0.0908115	0.0933671	0.0933671	0.0933671	0.0935916	0.0983706	0.0933671	0.0933671	0.125198	0.125198	0.127886
79	Sandalia bridgesi MW411385	0.117624	0.117624	0.117624	0.117624	0.114963	0.117624	0.0783411	0.0863286	0.0783411	0.0783411	0.0783411	0.0783411	0.0837787	0.0837787	0.0837787	0.0837787	0.0837787	0.0811328	0.0933671	0.0933671	0.0933671	0.0933671	0.0933671	0.0933671	0.0933671	0.0933671	0.105688	0.0994304	0.0933671	0.0992166	0.0933671	0.0933671	0.0933671	0.0933671	0.0933671	0.0933671	0.0933671	0.0908115	0.0933671	0.0933671	0.0933671	0.0935916	0.0983706	0.0933671	0.0933671	0.119851	0.119851	0.12252
80	Sandalia bridgesi MW411386	0.122976	0.122976	0.122976	0.122976	0.120295	0.122976	0.0758315	0.0837787	0.0758315	0.0758315	0.0758315	0.0758315	0.081238	0.081238	0.081238	0.081238	0.081238	0.0786048	0.0908115	0.0908115	0.0908115	0.0908115	0.0908115	0.0908115	0.0908115	0.0908115	0.10304	0.0968296	0.0908115	0.0966223	0.0908115	0.0908115	0.0908115	0.0908115	0.0908115	0.0908115	0.0908115	0.0882648	0.0908115	0.0908115	0.0908115	0.0910295	0.0958001	0.0908115	0.0908115	0.12252	0.12252	0.125198
81	Sandalia bridgesi MW411387	0.120592	0.120592	0.120592	0.120592	0.117914	0.120592	0.0758315	0.0837787	0.0758315	0.0758315	0.0758315	0.0758315	0.081238	0.081238	0.081238	0.081238	0.081238	0.0786048	0.0908115	0.0908115	0.0908115	0.0908115	0.0908115	0.0908115	0.0908115	0.0908115	0.10304	0.0968296	0.0908115	0.0966223	0.0908115	0.0908115	0.0908115	0.0908115	0.0908115	0.0908115	0.0908115	0.0882648	0.0908115	0.0908115	0.0908115	0.0910295	0.0958001	0.0908115	0.0908115	0.12252	0.12252	0.125198
82	Sandalia bridgesi MW411388	0.123143	0.123143	0.123143	0.123143	0.120459	0.123143	0.078442	0.0864413	0.078442	0.078442	0.078442	0.078442	0.0838878	0.0838878	0.0838878	0.0838878	0.0838878	0.081238	0.0934892	0.0934892	0.0934892	0.0934892	0.0934892	0.0934892	0.0934892	0.0934892	0.105831	0.0995625	0.0934892	0.0993481	0.0934892	0.0934892	0.0934892	0.0934892	0.0934892	0.0934892	0.0934892	0.0909299	0.0934892	0.0934892	0.0934892	0.0937143	0.0984998	0.0934892	0.0934892	0.125369	0.125369	0.128061
83	Sandalia bridgesi MW411389	0.120592	0.120592	0.120592	0.120592	0.117914	0.120592	0.0758315	0.0837787	0.0758315	0.0758315	0.0758315	0.0758315	0.081238	0.081238	0.081238	0.081238	0.081238	0.0786048	0.0908115	0.0908115	0.0908115	0.0908115	0.0908115	0.0908115	0.0908115	0.0908115	0.10304	0.0968296	0.0908115	0.0966223	0.0908115	0.0908115	0.0908115	0.0908115	0.0908115	0.0908115	0.0908115	0.0882648	0.0908115	0.0908115	0.0908115	0.0910295	0.0958001	0.0908115	0.0908115	0.12252	0.12252	0.125198
84	Sandalia bridgesi MW411390	0.120592	0.120592	0.120592	0.120592	0.117914	0.120592	0.076012	0.0839803	0.076012	0.076012	0.076012	0.076012	0.0814331	0.0814331	0.0814331	0.0814331	0.0814331	0.0787929	0.0910295	0.0910295	0.0910295	0.0910295	0.0910295	0.0910295	0.0910295	0.0910295	0.100514	0.0968296	0.0910295	0.0968568	0.0910295	0.0910295	0.0910295	0.0910295	0.0910295	0.0910295	0.0910295	0.0884763	0.0910295	0.0910295	0.0910295	0.0912485	0.0960306	0.0910295	0.0910295	0.122822	0.122822	0.125507
85	Sandalia bridgesi MW411391	0.120592	0.120592	0.120592	0.120592	0.117914	0.120592	0.0758315	0.0837787	0.0758315	0.0758315	0.0758315	0.0758315	0.081238	0.081238	0.081238	0.081238	0.081238	0.0786048	0.0908115	0.0908115	0.0908115	0.0908115	0.0908115	0.0908115	0.0908115	0.0908115	0.10304	0.0968296	0.0908115	0.0966223	0.0908115	0.0908115	0.0908115	0.0908115	0.0908115	0.0908115	0.0908115	0.0882648	0.0908115	0.0908115	0.0908115	0.0910295	0.0958001	0.0908115	0.0908115	0.12252	0.12252	0.125198
86	Sandalia bridgesi OL589292	0.120592	0.120592	0.120592	0.120592	0.117914	0.120592	0.0758315	0.0837787	0.0758315	0.0758315	0.0758315	0.0758315	0.081238	0.081238	0.081238	0.081238	0.081238	0.0786048	0.0908115	0.0908115	0.0908115	0.0908115	0.0908115	0.0908115	0.0908115	0.0908115	0.10304	0.0968296	0.0908115	0.0966223	0.0908115	0.0908115	0.0908115	0.0908115	0.0908115	0.0908115	0.0908115	0.0882648	0.0908115	0.0908115	0.0908115	0.0910295	0.0958001	0.0908115	0.0908115	0.12252	0.12252	0.125198
87	Sandalia bridgesi OL589293	0.120295	0.120295	0.120295	0.120295	0.117624	0.120295	0.0758315	0.0837787	0.0758315	0.0758315	0.0758315	0.0758315	0.081238	0.081238	0.081238	0.081238	0.081238	0.0786048	0.0908115	0.0908115	0.0908115	0.0908115	0.0908115	0.0908115	0.0908115	0.0908115	0.10304	0.0968296	0.0908115	0.0966223	0.0908115	0.0908115	0.0908115	0.0908115	0.0908115	0.0908115	0.0908115	0.0882648	0.0908115	0.0908115	0.0908115	0.0910295	0.0958001	0.0908115	0.0908115	0.12252	0.12252	0.125198
88	Sandalia bridgesi OL589294	0.120295	0.120295	0.120295	0.120295	0.117624	0.120295	0.0758315	0.0837787	0.0758315	0.0758315	0.0758315	0.0758315	0.081238	0.081238	0.081238	0.081238	0.081238	0.0786048	0.0908115	0.0908115	0.0908115	0.0908115	0.0908115	0.0908115	0.0908115	0.0908115	0.10304	0.0968296	0.0908115	0.0966223	0.0908115	0.0908115	0.0908115	0.0908115	0.0908115	0.0908115	0.0908115	0.0882648	0.0908115	0.0908115	0.0908115	0.0910295	0.0958001	0.0908115	0.0908115	0.12252	0.12252	0.125198
89	Sandalia bridgesi OL589295	0.121191	0.121191	0.121191	0.121191	0.118498	0.121191	0.0763757	0.0843864	0.0763757	0.0763757	0.0763757	0.0763757	0.0818261	0.0818261	0.0818261	0.0818261	0.0818261	0.079172	0.0914686	0.0914686	0.0914686	0.0914686	0.0914686	0.0914686	0.0914686	0.0914686	0.103807	0.0975398	0.0914686	0.0973293	0.0914686	0.0914686	0.0914686	0.0914686	0.0914686	0.0914686	0.0914686	0.0889023	0.0914686	0.0914686	0.0914686	0.0916897	0.096495	0.0914686	0.0914686	0.12343	0.12343	0.12613
90	Sandalia bridgesi OL589296	0.122976	0.122976	0.122976	0.122976	0.120295	0.122976	0.0783411	0.0863286	0.0783411	0.0783411	0.0783411	0.0783411	0.0837787	0.0837787	0.0837787	0.0837787	0.0837787	0.0811328	0.0933671	0.0933671	0.0933671	0.0933671	0.0933671	0.0933671	0.0933671	0.0933671	0.105688	0.0994304	0.0933671	0.0992166	0.0933671	0.0933671	0.0933671	0.0933671	0.0933671	0.0933671	0.0933671	0.0908115	0.0933671	0.0933671	0.0933671	0.0935916	0.0983706	0.0933671	0.0933671	0.125198	0.125198	0.127886
91	Sandalia bridgesi OL589297	0.120295	0.120295	0.120295	0.120295	0.117624	0.120295	0.0758315	0.0837787	0.0758315	0.0758315	0.0758315	0.0758315	0.081238	0.081238	0.081238	0.081238	0.081238	0.0786048	0.0908115	0.0908115	0.0908115	0.0908115	0.0908115	0.0908115	0.0908115	0.0908115	0.10304	0.0968296	0.0908115	0.0966223	0.0908115	0.0908115	0.0908115	0.0908115	0.0908115	0.0908115	0.0908115	0.0882648	0.0908115	0.0908115	0.0908115	0.0910295	0.0958001	0.0908115	0.0908115	0.12252	0.12252	0.125198
92	Sandalia bridgesi OL589298	0.120295	0.120295	0.120295	0.120295	0.117624	0.120295	0.0758315	0.0837787	0.0758315	0.0758315	0.0758315	0.0758315	0.081238	0.081238	0.081238	0.081238	0.081238	0.0786048	0.0908115	0.0908115	0.0908115	0.0908115	0.0908115	0.0908115	0.0908115	0.0908115	0.10304	0.0968296	0.0908115	0.0966223	0.0908115	0.0908115	0.0908115	0.0908115	0.0908115	0.0908115	0.0908115	0.0882648	0.0908115	0.0908115	0.0908115	0.0910295	0.0958001	0.0908115	0.0908115	0.12252	0.12252	0.125198
93	Sandalia bridgesi OL589300	0.120295	0.120295	0.120295	0.120295	0.117624	0.120295	0.0758315	0.0837787	0.0758315	0.0758315	0.0758315	0.0758315	0.081238	0.081238	0.081238	0.081238	0.081238	0.0786048	0.0908115	0.0908115	0.0908115	0.0908115	0.0908115	0.0908115	0.0908115	0.0908115	0.10304	0.0968296	0.0908115	0.0966223	0.0908115	0.0908115	0.0908115	0.0908115	0.0908115	0.0908115	0.0908115	0.0882648	0.0908115	0.0908115	0.0908115	0.0910295	0.0958001	0.0908115	0.0908115	0.12252	0.12252	0.125198
94	Sandalia bridgesi OL589301	0.129779	0.129779	0.129779	0.129779	0.127044	0.129779	0.0842417	0.0924092	0.0842417	0.0842417	0.0842417	0.0842417	0.0898105	0.0898105	0.0898105	0.0898105	0.0898105	0.0871066	0.099535	0.099535	0.099535	0.099535	0.099535	0.099535	0.099535	0.099535	0.112218	0.105774	0.099535	0.105542	0.099535	0.099535	0.099535	0.099535	0.099535	0.099535	0.099535	0.0969306	0.099535	0.099535	0.099535	0.0997779	0.104628	0.099535	0.099535	0.13202	0.13202	0.134763
95	Sandalia bridgesi OL589302	0.120295	0.120295	0.120295	0.120295	0.117624	0.120295	0.0758315	0.0837787	0.0758315	0.0758315	0.0758315	0.0758315	0.081238	0.081238	0.081238	0.081238	0.081238	0.0786048	0.0908115	0.0908115	0.0908115	0.0908115	0.0908115	0.0908115	0.0908115	0.0908115	0.10304	0.0968296	0.0908115	0.0966223	0.0908115	0.0908115	0.0908115	0.0908115	0.0908115	0.0908115	0.0908115	0.0882648	0.0908115	0.0908115	0.0908115	0.0910295	0.0958001	0.0908115	0.0908115	0.12252	0.12252	0.125198
96	Sandalia bridgesi OL589304	0.122976	0.122976	0.122976	0.122976	0.120295	0.122976	0.0783411	0.0863286	0.0783411	0.0783411	0.0783411	0.0783411	0.0837787	0.0837787	0.0837787	0.0837787	0.0837787	0.0811328	0.0933671	0.0933671	0.0933671	0.0933671	0.0933671	0.0933671	0.0933671	0.0933671	0.105688	0.0994304	0.0933671	0.0992166	0.0933671	0.0933671	0.0933671	0.0933671	0.0933671	0.0933671	0.0933671	0.0908115	0.0933671	0.0933671	0.0933671	0.0935916	0.0983706	0.0933671	0.0933671	0.125198	0.125198	0.127886
97	Sandalia bridgesi OL589306	0.120592	0.120592	0.120592	0.120592	0.117914	0.120592	0.0758315	0.0837787	0.0758315	0.0758315	0.0758315	0.0758315	0.081238	0.081238	0.081238	0.081238	0.081238	0.0786048	0.0908115	0.0908115	0.0908115	0.0908115	0.0908115	0.0908115	0.0908115	0.0908115	0.10304	0.0968296	0.0908115	0.0966223	0.0908115	0.0908115	0.0908115	0.0908115	0.0908115	0.0908115	0.0908115	0.0882648	0.0908115	0.0908115	0.0908115	0.0910295	0.0958001	0.0908115	0.0908115	0.12252	0.12252	0.125198
98	Sandalia bridgesi OL614763	0.120295	0.120295	0.120295	0.120295	0.117624	0.120295	0.0758315	0.0837787	0.0758315	0.0758315	0.0758315	0.0758315	0.081238	0.081238	0.081238	0.081238	0.081238	0.0786048	0.0908115	0.0908115	0.0908115	0.0908115	0.0908115	0.0908115	0.0908115	0.0908115	0.10304	0.0968296	0.0908115	0.0966223	0.0908115	0.0908115	0.0908115	0.0908115	0.0908115	0.0908115	0.0908115	0.0882648	0.0908115	0.0908115	0.0908115	0.0910295	0.0958001	0.0908115	0.0908115	0.12252	0.12252	0.125198
99	Sandalia bridgesi OL635965	0.120295	0.120295	0.120295	0.120295	0.117624	0.120295	0.0758315	0.0837787	0.0758315	0.0758315	0.0758315	0.0758315	0.081238	0.081238	0.081238	0.081238	0.081238	0.0786048	0.0908115	0.0908115	0.0908115	0.0908115	0.0908115	0.0908115	0.0908115	0.0908115	0.10304	0.0968296	0.0908115	0.0966223	0.0908115	0.0908115	0.0908115	0.0908115	0.0908115	0.0908115	0.0908115	0.0882648	0.0908115	0.0908115	0.0908115	0.0910295	0.0958001	0.0908115	0.0908115	0.12252	0.12252	0.125198
100	Sandalia bridgesi OL635966	0.120295	0.120295	0.120295	0.120295	0.117624	0.120295	0.0758315	0.0837787	0.0758315	0.0758315	0.0758315	0.0758315	0.081238	0.081238	0.081238	0.081238	0.081238	0.0786048	0.0908115	0.0908115	0.0908115	0.0908115	0.0908115	0.0908115	0.0908115	0.0908115	0.10304	0.0968296	0.0908115	0.0966223	0.0908115	0.0908115	0.0908115	0.0908115	0.0908115	0.0908115	0.0908115	0.0882648	0.0908115	0.0908115	0.0908115	0.0910295	0.0958001	0.0908115	0.0908115	0.12252	0.12252	0.125198
101	Sandalia bridgesi OL635967	0.122976	0.122976	0.122976	0.122976	0.120295	0.122976	0.0783411	0.0863286	0.0783411	0.0783411	0.0783411	0.0783411	0.0837787	0.0837787	0.0837787	0.0837787	0.0837787	0.0811328	0.0933671	0.0933671	0.0933671	0.0933671	0.0933671	0.0933671	0.0933671	0.0933671	0.105688	0.0994304	0.0933671	0.0992166	0.0933671	0.0933671	0.0933671	0.0933671	0.0933671	0.0933671	0.0933671	0.0908115	0.0933671	0.0933671	0.0933671	0.0935916	0.0983706	0.0933671	0.0933671	0.125198	0.125198	0.127886
102	Sandalia bridgesi OL635968	0.120295	0.120295	0.120295	0.120295	0.117624	0.120295	0.0758315	0.0837787	0.0758315	0.0758315	0.0758315	0.0758315	0.081238	0.081238	0.081238	0.081238	0.081238	0.0786048	0.0908115	0.0908115	0.0908115	0.0908115	0.0908115	0.0908115	0.0908115	0.0908115	0.10304	0.0968296	0.0908115	0.0966223	0.0908115	0.0908115	0.0908115	0.0908115	0.0908115	0.0908115	0.0908115	0.0882648	0.0908115	0.0908115	0.0908115	0.0910295	0.0958001	0.0908115	0.0908115	0.12252	0.12252	0.125198
103	Sandalia bridgesi OL635970	0.120592	0.120592	0.120592	0.120592	0.117914	0.120592	0.0758315	0.0837787	0.0758315	0.0758315	0.0758315	0.0758315	0.081238	0.081238	0.081238	0.081238	0.081238	0.0786048	0.0908115	0.0908115	0.0908115	0.0908115	0.0908115	0.0908115	0.0908115	0.0908115	0.10304	0.0968296	0.0908115	0.0966223	0.0908115	0.0908115	0.0908115	0.0908115	0.0908115	0.0908115	0.0908115	0.0882648	0.0908115	0.0908115	0.0908115	0.0910295	0.0958001	0.0908115	0.0908115	0.12252	0.12252	0.125198
104	Sandalia bridgesi OL635971	0.120295	0.120295	0.120295	0.120295	0.117624	0.120295	0.0758315	0.0837787	0.0758315	0.0758315	0.0758315	0.0758315	0.081238	0.081238	0.081238	0.081238	0.081238	0.0786048	0.0908115	0.0908115	0.0908115	0.0908115	0.0908115	0.0908115	0.0908115	0.0908115	0.10304	0.0968296	0.0908115	0.0966223	0.0908115	0.0908115	0.0908115	0.0908115	0.0908115	0.0908115	0.0908115	0.0882648	0.0908115	0.0908115	0.0908115	0.0910295	0.0958001	0.0908115	0.0908115	0.12252	0.12252	0.125198
105	Sandalia bridgesi OL635972	0.120295	0.120295	0.120295	0.120295	0.117624	0.120295	0.0758315	0.0837787	0.0758315	0.0758315	0.0758315	0.0758315	0.081238	0.081238	0.081238	0.081238	0.081238	0.0786048	0.0908115	0.0908115	0.0908115	0.0908115	0.0908115	0.0908115	0.0908115	0.0908115	0.10304	0.0968296	0.0908115	0.0966223	0.0908115	0.0908115	0.0908115	0.0908115	0.0908115	0.0908115	0.0908115	0.0882648	0.0908115	0.0908115	0.0908115	0.0910295	0.0958001	0.0908115	0.0908115	0.12252	0.12252	0.125198
106	Sandalia bridgesi OL635973	0.120295	0.120295	0.120295	0.120295	0.117624	0.120295	0.0758315	0.0837787	0.0758315	0.0758315	0.0758315	0.0758315	0.081238	0.081238	0.081238	0.081238	0.081238	0.0786048	0.0908115	0.0908115	0.0908115	0.0908115	0.0908115	0.0908115	0.0908115	0.0908115	0.10304	0.0968296	0.0908115	0.0966223	0.0908115	0.0908115	0.0908115	0.0908115	0.0908115	0.0908115	0.0908115	0.0882648	0.0908115	0.0908115	0.0908115	0.0910295	0.0958001	0.0908115	0.0908115	0.12252	0.12252	0.125198
107	Sandalia bridgesi OL635975	0.120295	0.120295	0.120295	0.120295	0.117624	0.120295	0.0758315	0.0837787	0.0758315	0.0758315	0.0758315	0.0758315	0.081238	0.081238	0.081238	0.081238	0.081238	0.0786048	0.0908115	0.0908115	0.0908115	0.0908115	0.0908115	0.0908115	0.0908115	0.0908115	0.10304	0.0968296	0.0908115	0.0966223	0.0908115	0.0908115	0.0908115	0.0908115	0.0908115	0.0908115	0.0908115	0.0882648	0.0908115	0.0908115	0.0908115	0.0910295	0.0958001	0.0908115	0.0908115	0.12252	0.12252	0.125198
108	Sandalia bridgesi OL635977	0.117466	0.117466	0.117466	0.117466	0.114808	0.117466	0.078442	0.0864413	0.078442	0.078442	0.078442	0.078442	0.0838878	0.0838878	0.0838878	0.0838878	0.0838878	0.081238	0.0881505	0.0881505	0.0881505	0.0881505	0.0881505	0.0881505	0.0881505	0.0881505	0.100267	0.094114	0.0881505	0.0939137	0.0881505	0.0881505	0.0881505	0.0881505	0.0881505	0.0881505	0.0881505	0.0856164	0.0881505	0.0881505	0.0881505	0.0883614	0.0931172	0.0881505	0.0881505	0.125369	0.125369	0.128061
109	Sandalia bridgesi OL635978	0.120295	0.120295	0.120295	0.120295	0.117624	0.120295	0.0758315	0.0837787	0.0758315	0.0758315	0.0758315	0.0758315	0.081238	0.081238	0.081238	0.081238	0.081238	0.0786048	0.0908115	0.0908115	0.0908115	0.0908115	0.0908115	0.0908115	0.0908115	0.0908115	0.10304	0.0968296	0.0908115	0.0966223	0.0908115	0.0908115	0.0908115	0.0908115	0.0908115	0.0908115	0.0908115	0.0882648	0.0908115	0.0908115	0.0908115	0.0910295	0.0958001	0.0908115	0.0908115	0.12252	0.12252	0.125198
110	Sandalia bridgesi OL635979	0.120295	0.120295	0.120295	0.120295	0.117624	0.120295	0.0758315	0.0837787	0.0758315	0.0758315	0.0758315	0.0758315	0.081238	0.081238	0.081238	0.081238	0.081238	0.0786048	0.0908115	0.0908115	0.0908115	0.0908115	0.0908115	0.0908115	0.0908115	0.0908115	0.10304	0.0968296	0.0908115	0.0966223	0.0908115	0.0908115	0.0908115	0.0908115	0.0908115	0.0908115	0.0908115	0.0882648	0.0908115	0.0908115	0.0908115	0.0910295	0.0958001	0.0908115	0.0908115	0.12252	0.12252	0.125198
111	Sandalia bridgesi OL635980	0.120295	0.120295	0.120295	0.120295	0.117624	0.120295	0.0758315	0.0837787	0.0758315	0.0758315	0.0758315	0.0758315	0.081238	0.081238	0.081238	0.081238	0.081238	0.0786048	0.0908115	0.0908115	0.0908115	0.0908115	0.0908115	0.0908115	0.0908115	0.0908115	0.10304	0.0968296	0.0908115	0.0966223	0.0908115	0.0908115	0.0908115	0.0908115	0.0908115	0.0908115	0.0908115	0.0882648	0.0908115	0.0908115	0.0908115	0.0910295	0.0958001	0.0908115	0.0908115	0.12252	0.12252	0.125198
112	Sandalia bridgesi OL635981	0.120295	0.120295	0.120295	0.120295	0.117624	0.120295	0.0758315	0.0837787	0.0758315	0.0758315	0.0758315	0.0758315	0.081238	0.081238	0.081238	0.081238	0.081238	0.0786048	0.0908115	0.0908115	0.0908115	0.0908115	0.0908115	0.0908115	0.0908115	0.0908115	0.10304	0.0968296	0.0908115	0.0966223	0.0908115	0.0908115	0.0908115	0.0908115	0.0908115	0.0908115	0.0908115	0.0882648	0.0908115	0.0908115	0.0908115	0.0910295	0.0958001	0.0908115	0.0908115	0.12252	0.12252	0.125198
113	Sandalia bridgesi OL635983	0.120592	0.120592	0.120592	0.120592	0.117914	0.120592	0.076012	0.0839803	0.076012	0.076012	0.076012	0.076012	0.0814331	0.0814331	0.0814331	0.0814331	0.0814331	0.0787929	0.0910295	0.0910295	0.0910295	0.0910295	0.0910295	0.0910295	0.0910295	0.0910295	0.103294	0.0941409	0.0910295	0.0968568	0.0910295	0.0910295	0.0910295	0.0910295	0.0910295	0.0910295	0.0910295	0.0884763	0.0910295	0.0910295	0.0910295	0.0912485	0.0960306	0.0910295	0.0910295	0.122822	0.122822	0.125507
114	Sandalia triticea MW411372	0.120295	0.120295	0.120295	0.120295	0.117624	0.120295	0.0758315	0.0837787	0.0758315	0.0758315	0.0758315	0.0758315	0.081238	0.081238	0.081238	0.081238	0.081238	0.0786048	0.0908115	0.0908115	0.0908115	0.0908115	0.0908115	0.0908115	0.0908115	0.0908115	0.10304	0.0968296	0.0908115	0.0966223	0.0908115	0.0908115	0.0908115	0.0908115	0.0908115	0.0908115	0.0908115	0.0882648	0.0908115	0.0908115	0.0908115	0.0910295	0.0958001	0.0908115	0.0908115	0.12252	0.12252	0.125198
115	Sandalia triticea MW411373	0.120295	0.120295	0.120295	0.120295	0.117624	0.120295	0.0758315	0.0837787	0.0758315	0.0758315	0.0758315	0.0758315	0.081238	0.081238	0.081238	0.081238	0.081238	0.0786048	0.0908115	0.0908115	0.0908115	0.0908115	0.0908115	0.0908115	0.0908115	0.0908115	0.10304	0.0968296	0.0908115	0.0966223	0.0908115	0.0908115	0.0908115	0.0908115	0.0908115	0.0908115	0.0908115	0.0882648	0.0908115	0.0908115	0.0908115	0.0910295	0.0958001	0.0908115	0.0908115	0.12252	0.12252	0.125198
116	Sandalia triticea OL589299	0.120295	0.120295	0.120295	0.120295	0.117624	0.120295	0.0758315	0.0837787	0.0758315	0.0758315	0.0758315	0.0758315	0.081238	0.081238	0.081238	0.081238	0.081238	0.0786048	0.0908115	0.0908115	0.0908115	0.0908115	0.0908115	0.0908115	0.0908115	0.0908115	0.10304	0.0968296	0.0908115	0.0966223	0.0908115	0.0908115	0.0908115	0.0908115	0.0908115	0.0908115	0.0908115	0.0882648	0.0908115	0.0908115	0.0908115	0.0910295	0.0958001	0.0908115	0.0908115	0.12252	0.12252	0.125198
[truncated: 68 more columns]
