# Supplementary material for: ﻿Molecular phylogeny suggests synonymy of Sandaliabridgesi Lorenz, 2009 with S.triticea (Lamarck, 1810) (Gastropoda, Ovulidae)
Source: Zookeys. 2022 Apr 18;1096:189–206. doi: 10.3897/zookeys.1096.79402 (PMC9038850; doi:10.3897/zookeys.1096.79402)
Supplement: Supplementary material 6 — Table S6 [file zookeys-1096-189-s006.xlsx]

## Sheet: MatrixOutput
Supplementary Table S6. Pairwise genetic distance matrix of ITS1-5.8S-ITS2 sequences among specimens of Ovulidae. The data of S. triticea specimens are marked in red.
		1	2	3	4	5	6	7	8	9	10	11	12	13	14	15	16	17	18	19	20	21
1	Cuspivolva bellica MW411405
2	Cuspivolva bellica MW411404	0.000831025
3	Cuspivolva bellica MW411403	0	0.000830335
4	Cuspivolva bellica MW411402	0.000833797	0.00166021	0
5	Cuspivolva bellica MW411401	0	0.000830335	0	0
6	Cuspivolva bellica MW411400	0.000850823	0	0.000852273	0.00170261	0.000852273
7	Primovula formosa MW411419	0.197244	0.200211	0.199374	0.200211	0.199374	0.195112
8	Primovula formosa MW411418	0.200968	0.20395	0.203112	0.20395	0.203112	0.198822	0.00372672
9	Sandalia bridgesi MW411417	0.18309	0.183492	0.183867	0.187526	0.183867	0.180009	0.137501	0.141953
10	Sandalia bridgesi MW411416	0.181345	0.181753	0.182125	0.185793	0.182125	0.178259	0.140409	0.143668	0.00601206
11	Sandalia bridgesi MW411415	0.185778	0.186173	0.186554	0.190221	0.186554	0.182685	0.140096	0.14458	0.00512823	0.0025729
12	Sandalia bridgesi MW411414	0.18481	0.185208	0.185588	0.189257	0.185588	0.181717	0.140723	0.143992	0.00601722	0.0025729	0.00171429
13	Sandalia bridgesi MW411413	0.182498	0.182903	0.183277	0.186946	0.183277	0.17941	0.138116	0.141357	0.00601722	0.00342956	0.0025729	0.00171576
14	Sandalia bridgesi MW411412	0.180974	0.181383	0.181753	0.185414	0.181753	0.177895	0.139939	0.143184	0.0042638	0.00171135	0.00256192	0.00171282	0.00171429
15	Sandalia bridgesi MW411411	0.185398	0.185793	0.186173	0.189832	0.186173	0.182311	0.142385	0.145653	0.00598635	0.00171135	0.000852273	0.000855188	0.00171282	0.00170552
16	Sandalia bridgesi MW411410	0.184243	0.184642	0.185019	0.188678	0.185019	0.181159	0.142385	0.145653	0.0068396	0.00428206	0.00684546	0.00687487	0.0060069	0.00769896	0.00597613
17	Sandalia bridgesi MW411409	0.180974	0.181383	0.181753	0.185414	0.181753	0.177895	0.139184	0.142432	0.00684546	0.000855188	0.00342662	0.0025685	0.0025685	0.000853	0.0025663	0.00686307
18	Sandalia bridgesi MW411408	0.185208	0.185603	0.185983	0.189639	0.185983	0.182125	0.142068	0.145327	0.0068396	0.00256411	0.00170552	0.00171135	0.0025685	0.00255537	0.000850823	0.00682793	0.00341492
19	Sandalia triticea MW411407	0.182311	0.182717	0.18309	0.186755	0.18309	0.179226	0.141319	0.14458	0.00513261	0.00171135	0.000853728	0.000855188	0.000857388	0.000852273	0	0.00598123	0.00171135	0.000850823
20	Sandalia triticea MW411406	0.182903	0.183305	0.183679	0.187335	0.183679	0.179825	0.140252	0.143506	0.00772539	0.00170989	0.00428573	0.00428573	0.00514141	0.00342369	0.00341784	0.00770555	0.00256192	0.00426744	0.00342369
21	Sandalia triticea OL762444	0.181717	0.182125	0.182498	0.186173	0.182498	0.178625	0.140566	0.14383	0.0060069	0.000858124	0.00342956	0.00343545	0.00172018	0.00170843	0.0025685	0.00514141	0.00257511	0.00342076	0.00256411	0.00429677

## Sheet: Caption
Table. Estimates of Evolutionary Divergence between Sequences
The number of base substitutions per site from between sequences are shown. Analyses were conducted using the Jukes-Cantor model [1]. This analysis involved 21 nucleotide sequences. Codon positions included were 1st+2nd+3rd+Noncoding. All ambiguous positions were removed for each sequence pair (pairwise deletion option). There were a total of 1363 positions in the final dataset. Evolutionary anal…
1. Jukes T.H. and Cantor C.R. (1969). Evolution of protein molecules. In Munro HN, editor, Mammalian Protein Metabolism, pp. 21-132, Academic Press, New York.
2. Kumar S., Stecher G., Li M., Knyaz C., and Tamura K. (2018). MEGA X: Molecular Evolutionary Genetics Analysis across computing platforms. Molecular Biology and Evolution 35:1547-1549.
Disclaimer: Although utmost care has been taken to ensure the correctness of the caption, the caption text is provided "as is" without any warranty of any kind. Authors advise the user to carefully check the caption prior to its use for any purpose and report any errors or problems to the authors immediately (www.megasoftware.net). In no event shall the authors and their employers be liable for a…
